# Supplementary material for: Use of Instagram and its effect on the mental well-being of university students: A perspective from Pakistan
Source: PLOS Glob Public Health. 2026 Apr 29;6(4):e0005529. doi: 10.1371/journal.pgph.0005529 (PMC13127964; doi:10.1371/journal.pgph.0005529)
Supplement: S1 Data — (XLSX) [file pgph.0005529.s001.xlsx]

## Sheet: Navigation
	SmartPLS report
	Please cite the use of SmartPLS: Ringle, C. M., Wende, S., and Becker, J.-M. 2022. "SmartPLS 4." Oststeinbek: SmartPLS GmbH, http://www.smartpls.com.
		complete
	Final results
	Path coefficients
	Control variables
	Intercepts
	Total indirect effects
	Specific indirect effects
	Conditional direct effects
	Conditional indirect effects
	Total effects
	Quality criteria
	R-square
	R-square adjusted
	f-square
	Algorithm
	Setting
	Execution log
	Histograms
	Path coefficients histogram
	Indirect effects histogram
	Total effects histogram
	Model and data
	Indicator data (standardized)

## Sheet: complete
	SmartPLS report
	Please cite the use of SmartPLS: Ringle, C. M., Wende, S., and Becker, J.-M. 2022. "SmartPLS 4." Oststeinbek: SmartPLS GmbH, http://www.smartpls.com.
	Final results
	Path coefficients
	Mean, STDEV, T values, p values
		Original sample (O)	Sample mean (M)	Standard deviation (STDEV)	T statistics (|O/STDEV|)	P values
	SE -> D	-0.439158	-0.447797	0.0694516	6.32323	1.39352e-10
	UC -> SE	-0.520655	-0.519482	0.10628	4.89892	4.97082e-07
	UIS -> D	0.0524386	0.0477198	0.0490922	1.06817	0.142748
	UIS -> SE	-0.66074	-0.645134	0.127061	5.2002	1.03524e-07
	UC x UIS -> SE	0.0793444	0.0757796	0.0342181	2.31879	0.0102234
	Confidence intervals
		Original sample (O)	Sample mean (M)	5.0%	95.0%
	SE -> D	-0.439158	-0.447797	-0.570091	-0.341251
	UC -> SE	-0.520655	-0.519482	-0.697979	-0.349982
	UIS -> D	0.0524386	0.0477198	-0.0328342	0.128159
	UIS -> SE	-0.66074	-0.645134	-0.85551	-0.439798
	UC x UIS -> SE	0.0793444	0.0757796	0.0198314	0.132939
	Confidence intervals bias corrected
		Original sample (O)	Sample mean (M)	Bias	5.0%	95.0%
	SE -> D	-0.439158	-0.447797	-0.00863916	-0.557505	-0.332458
	UC -> SE	-0.520655	-0.519482	0.00117347	-0.705558	-0.357008
	UIS -> D	0.0524386	0.0477198	-0.00471888	-0.0242212	0.137574
	UIS -> SE	-0.66074	-0.645134	0.015606	-0.882784	-0.463861
	UC x UIS -> SE	0.0793444	0.0757796	-0.00356487	0.0264163	0.139452
	Samples
		SE -> D	UC -> SE	UIS -> D	UIS -> SE	UC x UIS -> SE
	Sample 0	-0.487842	-0.714735	-0.0309833	-0.854856	0.134266
	Sample 1	-0.4928	-0.715083	0.0282793	-0.717582	0.117732
	Sample 2	-0.551263	-0.553648	0.0120484	-0.686376	0.0877095
	Sample 3	-0.382288	-0.447649	0.106153	-0.440878	0.029821
	Sample 4	-0.429755	-0.566903	0.0620934	-0.587598	0.0783167
	Sample 5	-0.380693	-0.636278	0.0756987	-0.688316	0.0983039
	Sample 6	-0.433781	-0.670952	0.0484369	-0.761188	0.118806
	Sample 7	-0.445882	-0.603103	0.0447181	-0.856963	0.126965
	Sample 8	-0.377957	-0.586738	0.030088	-0.824084	0.113998
	Sample 9	-0.389664	-0.809445	0.0754159	-0.960082	0.162752
	Sample 10	-0.44079	-0.483366	0.0507345	-0.726813	0.0869981
	Sample 11	-0.506882	-0.41533	0.0338176	-0.4281	0.0261144
	Sample 12	-0.413682	-0.554784	0.0291057	-0.783833	0.0961333
	Sample 13	-0.513144	-0.529705	0.0689471	-0.523634	0.0572682
	Sample 14	-0.46686	-0.539193	0.0332797	-0.745447	0.0927166
	Sample 15	-0.501033	-0.49488	-0.00655569	-0.52795	0.0528714
	Sample 16	-0.447124	-0.487481	0.0494486	-0.650888	0.0802482
	Sample 17	-0.449846	-0.578178	0.0228252	-0.601743	0.0700093
	Sample 18	-0.423801	-0.746873	0.0793024	-0.879224	0.138919
	Sample 19	-0.409281	-0.471374	0.116934	-0.642811	0.0663064
	Sample 20	-0.572917	-0.49055	-0.0282609	-0.681806	0.0739157
	Sample 21	-0.552583	-0.514884	0.0145398	-0.76873	0.104838
	Sample 22	-0.424177	-0.368094	0.0585194	-0.479757	0.0236392
	Sample 23	-0.409558	-0.558761	0.121748	-0.812477	0.118178
	Sample 24	-0.568058	-0.415894	-0.000666889	-0.584475	0.0639694
	Sample 25	-0.554827	-0.564901	0.0196661	-0.590158	0.0784481
	Sample 26	-0.464481	-0.445984	0.0379767	-0.571318	0.0555618
	Sample 27	-0.421747	-0.493312	0.0542425	-0.591091	0.0678192
	Sample 28	-0.433886	-0.564516	0.122249	-0.658726	0.0869925
	Sample 29	-0.547915	-0.614699	-0.0137487	-0.779102	0.122051
	Sample 30	-0.447573	-0.579004	0.0527626	-0.622416	0.0659864
	Sample 31	-0.416446	-0.670304	0.0939601	-0.826015	0.127942
	Sample 32	-0.385702	-0.439895	0.100512	-0.493461	0.0312807
	Sample 33	-0.503781	-0.538725	0.0847604	-0.637228	0.0903247
	Sample 34	-0.387513	-0.513943	0.041423	-0.707419	0.0928453
	Sample 35	-0.467578	-0.434351	0.0801399	-0.534336	0.0489767
	Sample 36	-0.375397	-0.442832	0.163353	-0.617164	0.0554339
	Sample 37	-0.496924	-0.471558	0.0587385	-0.611741	0.0727644
	Sample 38	-0.584257	-0.532953	0.0373767	-0.670256	0.0904372
	Sample 39	-0.342252	-0.383808	0.0652978	-0.55475	0.0254454
	Sample 40	-0.426408	-0.242376	0.11331	-0.287192	-0.0156792
	Sample 41	-0.609242	-0.519793	-0.028014	-0.650183	0.0819723
	Sample 42	-0.378545	-0.790963	0.0925127	-0.902808	0.162764
	Sample 43	-0.481914	-0.686439	0.0501417	-0.866435	0.134412
	Sample 44	-0.406132	-0.458325	-0.00987585	-0.539273	0.0557834
	Sample 45	-0.49609	-0.565259	0.0557099	-0.58248	0.0731761
	Sample 46	-0.355204	-0.592371	0.0945825	-0.593627	0.067441
	Sample 47	-0.396849	-0.550486	0.109024	-0.556072	0.0654067
	Sample 48	-0.536902	-0.458862	0.000688613	-0.685317	0.0784305
	Sample 49	-0.504397	-0.471745	-0.0101943	-0.518631	0.0523575
	Sample 50	-0.508978	-0.477607	0.0201957	-0.646623	0.0764075
	Sample 51	-0.373515	-0.584043	0.1275	-0.661479	0.0918506
	Sample 52	-0.559606	-0.463003	-0.0495298	-0.648797	0.0640428
	Sample 53	-0.601042	-0.560043	-0.0491976	-0.752018	0.103492
	Sample 54	-0.353135	-0.473561	0.0630624	-0.624995	0.0548377
	Sample 55	-0.410567	-0.474839	0.0847607	-0.415493	0.0206292
	Sample 56	-0.539641	-0.525516	0.0357057	-0.564054	0.0716923
	Sample 57	-0.591524	-0.464939	-0.00680946	-0.608196	0.0640922
	Sample 58	-0.505295	-0.520328	-0.0253069	-0.586496	0.0731394
	Sample 59	-0.483776	-0.440467	0.0279442	-0.477753	0.0346434
	Sample 60	-0.38112	-0.729632	0.016536	-0.79377	0.112443
	Sample 61	-0.433325	-0.479117	0.033919	-0.615972	0.061767
	Sample 62	-0.347365	-0.658401	0.0933395	-0.651312	0.0881274
	Sample 63	-0.423285	-0.434386	0.114218	-0.651227	0.0700011
	Sample 64	-0.335753	-0.600555	0.110392	-0.717575	0.0949868
	Sample 65	-0.457692	-0.366355	0.0563926	-0.541768	0.0423093
	Sample 66	-0.484732	-0.512318	0.068749	-0.626887	0.0757672
	Sample 67	-0.453058	-0.553855	0.0814217	-0.752836	0.107653
	Sample 68	-0.422741	-0.470524	0.0996774	-0.440913	0.0328551
	Sample 69	-0.428293	-0.63402	0.0458978	-0.696918	0.0930354
	Sample 70	-0.361527	-0.455769	0.0672813	-0.555741	0.0499816
	Sample 71	-0.433303	-0.63186	0.0074213	-0.785069	0.120546
	Sample 72	-0.432329	-0.700844	0.0545099	-0.707029	0.106055
	Sample 73	-0.432232	-0.430953	0.0408929	-0.671275	0.0691178
	Sample 74	-0.610891	-0.468139	-0.0492595	-0.580723	0.0616838
	Sample 75	-0.377375	-0.387544	0.12444	-0.538609	0.0397842
	Sample 76	-0.474504	-0.357585	-0.0317742	-0.515168	0.028258
	Sample 77	-0.446984	-0.513601	0.0295138	-0.603725	0.0617388
	Sample 78	-0.465192	-0.562598	0.0857771	-0.527437	0.0676147
	Sample 79	-0.3954	-0.370276	0.0873609	-0.422788	0.000493625
	Sample 80	-0.570532	-0.519181	-0.0370238	-0.586151	0.0587599
	Sample 81	-0.359666	-0.577672	0.156986	-0.65267	0.0845081
	Sample 82	-0.38082	-0.429959	0.0167824	-0.525892	0.0363091
	Sample 83	-0.329145	-0.39114	0.102467	-0.505017	0.0149674
	Sample 84	-0.61041	-0.679651	-0.0157596	-0.803883	0.12804
	Sample 85	-0.534403	-0.519209	-0.0566688	-0.542131	0.0513943
	Sample 86	-0.429603	-0.466827	0.038156	-0.517052	0.0358529
	Sample 87	-0.451664	-0.482786	0.041932	-0.523761	0.0480092
	Sample 88	-0.37133	-0.866519	0.068687	-0.921131	0.170038
	Sample 89	-0.436155	-0.489526	0.0203534	-0.569896	0.0547661
	Sample 90	-0.507471	-0.542483	0.0224127	-0.613684	0.0721091
	Sample 91	-0.550298	-0.510604	-0.0432164	-0.658614	0.0866792
	Sample 92	-0.440121	-0.548985	0.0106284	-0.7432	0.095518
	Sample 93	-0.401632	-0.425509	0.0515738	-0.588817	0.0593644
	Sample 94	-0.470156	-0.45839	0.0960193	-0.56764	0.0625571
	Sample 95	-0.554416	-0.587067	0.0106821	-0.805051	0.11568
	Sample 96	-0.412564	-0.627863	0.0747218	-0.79057	0.110344
	Sample 97	-0.393038	-0.511494	-0.0242212	-0.690835	0.0812213
	Sample 98	-0.432891	-0.534828	0.100675	-0.791635	0.10788
	Sample 99	-0.310465	-0.533385	0.100138	-0.600166	0.0573439
	Sample 100	-0.516347	-0.330542	0.015895	-0.484546	0.0363833
	Sample 101	-0.496487	-0.543657	0.0197034	-0.608643	0.0731357
	Sample 102	-0.492916	-0.624803	-0.0390966	-0.699754	0.0932845
	Sample 103	-0.373708	-0.606104	0.0108038	-0.797485	0.113523
	Sample 104	-0.497965	-0.572834	0.070036	-0.582501	0.0742498
	Sample 105	-0.479852	-0.556578	0.0669295	-0.748493	0.106532
	Sample 106	-0.38103	-0.433521	0.0439311	-0.596156	0.0503871
	Sample 107	-0.476329	-0.320426	0.0855566	-0.464639	0.0189096
	Sample 108	-0.451986	-0.503104	0.0534328	-0.731128	0.0851903
	Sample 109	-0.410314	-0.422526	0.0871432	-0.635728	0.0577188
	Sample 110	-0.522781	-0.485983	0.0136408	-0.55932	0.0517452
	Sample 111	-0.553772	-0.431462	0.0474229	-0.623445	0.0620878
	Sample 112	-0.379931	-0.322426	0.0862138	-0.570541	0.0404929
	Sample 113	-0.52824	-0.545028	0.000856844	-0.549687	0.0692665
	Sample 114	-0.468182	-0.576234	0.0105906	-0.749389	0.109015
	Sample 115	-0.443294	-0.589713	-0.0200146	-0.731364	0.0943537
	Sample 116	-0.398075	-0.578889	0.093359	-0.661119	0.0789487
	Sample 117	-0.449231	-0.490562	0.0739364	-0.678241	0.083414
	Sample 118	-0.374235	-0.622706	0.100216	-0.824269	0.112535
	Sample 119	-0.462422	-0.305213	0.0750924	-0.433224	0.00744553
	Sample 120	-0.368588	-0.456792	0.0718217	-0.653994	0.067267
	Sample 121	-0.472199	-0.499515	0.0455512	-0.717401	0.0846173
	Sample 122	-0.375223	-0.468508	0.142929	-0.627965	0.0708913
	Sample 123	-0.433982	-0.539266	0.121947	-0.693106	0.0924059
	Sample 124	-0.572449	-0.360651	-0.0418752	-0.529623	0.0455188
	Sample 125	-0.45117	-0.464281	0.0602529	-0.692924	0.0713885
	Sample 126	-0.491356	-0.45434	0.033331	-0.42928	0.0334641
	Sample 127	-0.374469	-0.473184	0.0215205	-0.507841	0.0343996
	Sample 128	-0.364253	-0.506924	0.0728936	-0.755074	0.087777
	Sample 129	-0.650078	-0.646838	-0.00571698	-0.778903	0.126624
	Sample 130	-0.588767	-0.518559	-0.00283845	-0.515086	0.0584445
	Sample 131	-0.501246	-0.458694	0.00902052	-0.603781	0.0624201
	Sample 132	-0.429342	-0.461542	0.106486	-0.647053	0.0719368
	Sample 133	-0.550996	-0.581841	-0.038884	-0.616923	0.0846722
	Sample 134	-0.565825	-0.399784	0.00801833	-0.642158	0.0672947
	Sample 135	-0.42749	-0.421953	0.040454	-0.647953	0.0680939
	Sample 136	-0.418762	-0.517182	0.0572955	-0.586769	0.0683683
	Sample 137	-0.44164	-0.57556	0.0709565	-0.653469	0.0830907
	Sample 138	-0.419534	-0.373521	0.0344377	-0.454644	0.0298628
	Sample 139	-0.432509	-0.601306	0.0899869	-0.716592	0.101997
	Sample 140	-0.547127	-0.736491	-0.012384	-0.869643	0.141506
	Sample 141	-0.469681	-0.540216	0.110432	-0.571268	0.0618827
	Sample 142	-0.341374	-0.406985	0.119105	-0.549023	0.0453645
	Sample 143	-0.43401	-0.328012	0.0362901	-0.514325	0.0246183
	Sample 144	-0.476404	-0.460296	0.0469541	-0.527429	0.0623355
	Sample 145	-0.549206	-0.562113	-0.0854752	-0.617687	0.0786064
	Sample 146	-0.402114	-0.54952	0.0790852	-0.598877	0.0634334
	Sample 147	-0.460718	-0.662658	0.0457384	-0.649752	0.0915074
	Sample 148	-0.441431	-0.604045	-0.00599883	-0.60197	0.0759138
	Sample 149	-0.454574	-0.731794	0.0550888	-0.886202	0.15061
	Sample 150	-0.417458	-0.466945	0.0924175	-0.457083	0.0267145
	Sample 151	-0.515	-0.450363	-0.00463456	-0.594901	0.0627881
	Sample 152	-0.439078	-0.419635	0.0363775	-0.605495	0.0599902
	Sample 153	-0.456201	-0.423401	-0.0674184	-0.647675	0.0650509
	Sample 154	-0.434832	-0.555418	0.0228012	-0.685097	0.0968612
	Sample 155	-0.443295	-0.400772	0.0426439	-0.454311	0.0220037
	Sample 156	-0.573035	-0.302807	-0.0544199	-0.52276	0.0345276
	Sample 157	-0.369873	-0.483116	0.0457062	-0.674411	0.0733192
	Sample 158	-0.364929	-0.367319	0.120156	-0.440607	0.0198295
	Sample 159	-0.623007	-0.588136	-0.0204283	-0.682588	0.104342
	Sample 160	-0.431477	-0.547004	0.0918504	-0.680163	0.0858383
	Sample 161	-0.525176	-0.444292	0.0492041	-0.58285	0.0611972
	Sample 162	-0.410723	-0.678745	0.0127304	-0.887286	0.139014
	Sample 163	-0.41951	-0.559178	0.14766	-0.559277	0.066595
	Sample 164	-0.417235	-0.435908	0.0475241	-0.503219	0.0420124
	Sample 165	-0.376428	-0.739597	0.0401895	-0.891554	0.136064
	Sample 166	-0.445342	-0.641001	0.0945752	-0.836285	0.123092
	Sample 167	-0.425534	-0.653015	0.024663	-0.717335	0.103445
	Sample 168	-0.44553	-0.520604	0.0340688	-0.722308	0.0887391
	Sample 169	-0.344874	-0.540494	0.0818967	-0.654213	0.0702882
	Sample 170	-0.470451	-0.35193	0.018545	-0.529013	0.0417819
	Sample 171	-0.440815	-0.465194	-0.00624573	-0.550165	0.0418354
	Sample 172	-0.432121	-0.798336	0.0477442	-0.809724	0.128665
	Sample 173	-0.430578	-0.503176	0.14039	-0.566307	0.0668581
	Sample 174	-0.507656	-0.436627	0.0102089	-0.670202	0.0696545
	Sample 175	-0.445873	-0.596872	0.0340151	-0.726125	0.0961275
	Sample 176	-0.390625	-0.322084	0.0932148	-0.435214	0.0110619
	Sample 177	-0.41713	-0.587837	0.062596	-0.641664	0.0759346
	Sample 178	-0.493353	-0.484664	0.0330598	-0.544584	0.0539238
	Sample 179	-0.53995	-0.59255	-0.00670268	-0.824225	0.120317
	Sample 180	-0.46623	-0.766882	-0.0153675	-0.851895	0.135184
	Sample 181	-0.461885	-0.314577	0.0576968	-0.390337	-0.000598802
	Sample 182	-0.420948	-0.457243	0.104234	-0.434888	0.0330247
	Sample 183	-0.449608	-0.460399	0.099364	-0.450119	0.0355448
	Sample 184	-0.323423	-0.510993	0.0813228	-0.710987	0.0778016
	Sample 185	-0.418561	-0.367085	0.0823698	-0.497892	0.0237967
	Sample 186	-0.369944	-0.668945	0.0904757	-0.78108	0.106157
	Sample 187	-0.47478	-0.473797	0.0461369	-0.638956	0.068405
	Sample 188	-0.380166	-0.286608	0.122714	-0.309792	-0.0162754
	Sample 189	-0.542533	-0.372264	-0.0226909	-0.554382	0.044598
	Sample 190	-0.40153	-0.536645	0.0779559	-0.693431	0.0800489
	Sample 191	-0.547361	-0.449928	0.0334494	-0.439302	0.0289517
	Sample 192	-0.47781	-0.530478	0.0855686	-0.611639	0.0859707
	Sample 193	-0.458798	-0.441201	0.0814729	-0.458017	0.0296838
	Sample 194	-0.426571	-0.630539	0.0442005	-0.671892	0.0958844
	Sample 195	-0.38243	-0.591448	0.0596311	-0.613816	0.0761755
	Sample 196	-0.353548	-0.558831	0.168675	-0.601541	0.0778345
	Sample 197	-0.384095	-0.546555	0.0238699	-0.540556	0.0489011
	Sample 198	-0.350906	-0.524465	0.0659594	-0.710574	0.0647267
	Sample 199	-0.494622	-0.374725	-0.0283971	-0.605577	0.0459047
	Sample 200	-0.489852	-0.432701	0.0372475	-0.625207	0.0636112
	Sample 201	-0.471157	-0.568965	0.0785809	-0.625127	0.0815584
	Sample 202	-0.365617	-0.783585	0.0671341	-0.937177	0.160229
	Sample 203	-0.430205	-0.460088	0.0928881	-0.561132	0.0546268
	Sample 204	-0.603322	-0.448335	-0.0346482	-0.627755	0.0585629
	Sample 205	-0.447518	-0.410469	0.0815802	-0.388943	0.0207717
	Sample 206	-0.305503	-0.603735	0.193752	-0.742337	0.0975939
	Sample 207	-0.37427	-0.66314	0.110571	-0.723522	0.0966118
	Sample 208	-0.452741	-0.552047	-0.0697918	-0.711915	0.0903048
	Sample 209	-0.380921	-0.537742	0.0884039	-0.681031	0.080441
	Sample 210	-0.444721	-0.543969	0.058068	-0.686138	0.0896763
	Sample 211	-0.426919	-0.600854	0.00197775	-0.641943	0.076994
	Sample 212	-0.453792	-0.462606	0.0108433	-0.480405	0.0367616
	Sample 213	-0.391078	-0.527531	0.0899709	-0.592076	0.0600626
	Sample 214	-0.431211	-0.525517	-0.0394166	-0.639912	0.058342
	Sample 215	-0.486676	-0.564294	0.0688934	-0.790384	0.113773
	Sample 216	-0.433955	-0.460649	0.148711	-0.606271	0.0542466
	Sample 217	-0.439765	-0.560567	0.134299	-0.58499	0.077
	Sample 218	-0.383006	-0.515406	0.100081	-0.739757	0.0947603
	Sample 219	-0.370936	-0.690019	0.032923	-0.775368	0.10115
	Sample 220	-0.376128	-0.498247	0.148994	-0.537838	0.0655655
	Sample 221	-0.42315	-0.583348	0.0386633	-0.583713	0.0785078
	Sample 222	-0.335179	-0.518969	0.0912906	-0.602122	0.0543592
	Sample 223	-0.423074	-0.422758	0.0561634	-0.533426	0.0360828
	Sample 224	-0.524521	-0.443036	0.0462677	-0.539155	0.0533219
	Sample 225	-0.368014	-0.452024	0.0867076	-0.597929	0.0427633
	Sample 226	-0.325685	-0.845543	0.0932381	-0.863175	0.142109
	Sample 227	-0.382677	-0.473134	0.0800541	-0.667065	0.0621442
	Sample 228	-0.508263	-0.57931	-0.00116377	-0.605569	0.0778469
	Sample 229	-0.511387	-0.373508	0.0115015	-0.490329	0.032654
	Sample 230	-0.457144	-0.497782	0.0791685	-0.711451	0.0851359
	Sample 231	-0.471806	-0.373558	0.0767928	-0.671819	0.0633382
	Sample 232	-0.659486	-0.550147	-0.00932885	-0.760799	0.102322
	Sample 233	-0.384416	-0.481234	0.115	-0.488446	0.0384315
	Sample 234	-0.543299	-0.605439	-0.0304058	-0.791836	0.107728
	Sample 235	-0.474542	-0.563907	0.0315822	-0.681916	0.0883313
	Sample 236	-0.362166	-0.646162	0.123932	-0.756509	0.106565
	Sample 237	-0.430385	-0.522802	0.0553399	-0.502961	0.0527327
	Sample 238	-0.370804	-0.442426	0.102852	-0.601271	0.0421344
	Sample 239	-0.470823	-0.553549	-0.0077858	-0.658569	0.0822926
	Sample 240	-0.399931	-0.523177	0.100329	-0.615555	0.0619775
	Sample 241	-0.474775	-0.655575	0.0484104	-0.824904	0.129979
	Sample 242	-0.449129	-0.482917	0.0474377	-0.512011	0.05699
	Sample 243	-0.392561	-0.352565	0.115499	-0.533664	0.0431037
	Sample 244	-0.50163	-0.522503	0.105157	-0.717385	0.108909
	Sample 245	-0.371295	-0.641954	0.108118	-0.844893	0.126252
	Sample 246	-0.448179	-0.527441	0.132007	-0.637196	0.0901916
	Sample 247	-0.474707	-0.497098	0.0886974	-0.664926	0.087694
	Sample 248	-0.339328	-0.438026	0.0841239	-0.626582	0.0519351
	Sample 249	-0.371667	-0.305974	0.0715967	-0.568716	0.0344204
	Sample 250	-0.342346	-0.581588	0.0589431	-0.760915	0.0889047
	Sample 251	-0.433934	-0.55045	0.0541971	-0.744279	0.0941927
	Sample 252	-0.378289	-0.389501	0.103274	-0.379019	0.00905916
	Sample 253	-0.488262	-0.77034	0.074659	-0.826104	0.146625
	Sample 254	-0.327595	-0.437794	0.11135	-0.581948	0.0563275
	Sample 255	-0.483618	-0.710999	0.0335582	-1.03742	0.159171
	Sample 256	-0.352496	-0.440998	0.0401275	-0.551021	0.0460109
	Sample 257	-0.465797	-0.558064	0.0621969	-0.592823	0.0790528
	Sample 258	-0.513651	-0.448844	0.0247638	-0.532302	0.0471815
	Sample 259	-0.403182	-0.556382	0.0716611	-0.544667	0.0505682
	Sample 260	-0.483146	-0.558907	0.0521613	-0.547806	0.0634042
	Sample 261	-0.431141	-0.604643	0.0042529	-0.755516	0.0986877
	Sample 262	-0.46579	-0.608185	0.0227542	-0.789218	0.109156
	Sample 263	-0.297384	-0.508327	0.0596728	-0.555412	0.0439411
	Sample 264	-0.386384	-0.452112	0.0684155	-0.465447	0.0345114
	Sample 265	-0.383307	-0.402441	0.0179014	-0.466352	0.0330123
	Sample 266	-0.358071	-0.509098	0.058624	-0.497941	0.0385562
	Sample 267	-0.498311	-0.641895	0.0551193	-0.83486	0.121855
	Sample 268	-0.407858	-0.602368	0.0160963	-0.648772	0.0817991
	Sample 269	-0.459528	-0.503747	0.0114474	-0.650645	0.0757049
	Sample 270	-0.473009	-0.433034	0.0377819	-0.484596	0.02926
	Sample 271	-0.441459	-0.636937	0.0502212	-0.792326	0.125049
	Sample 272	-0.381909	-0.554207	0.15752	-0.547446	0.0576139
	Sample 273	-0.445215	-0.608313	0.0214532	-0.76275	0.104051
	Sample 274	-0.598113	-0.496869	-0.0172497	-0.548162	0.0532194
	Sample 275	-0.412193	-0.612523	0.0115807	-0.739299	0.107585
	Sample 276	-0.387968	-0.252217	0.0950706	-0.331658	-0.020575
	Sample 277	-0.409321	-0.671918	0.0122748	-0.832599	0.11847
	Sample 278	-0.365002	-0.523952	0.0689746	-0.657137	0.0783899
	Sample 279	-0.390968	-0.505549	0.0935478	-0.586095	0.0588232
	Sample 280	-0.409038	-0.695455	0.095728	-0.897296	0.128552
	Sample 281	-0.389884	-0.576529	0.0702689	-0.79452	0.109963
	Sample 282	-0.417888	-0.334174	0.079815	-0.538888	0.0346195
	Sample 283	-0.614116	-0.548551	0.0109795	-0.684724	0.0837104
	Sample 284	-0.459345	-0.729955	0.0219294	-0.879941	0.147017
	Sample 285	-0.54745	-0.511366	-0.0426615	-0.587522	0.0659457
	Sample 286	-0.524908	-0.452241	0.0870106	-0.43444	0.0314044
	Sample 287	-0.474283	-0.451981	0.0576596	-0.6102	0.0682195
	Sample 288	-0.415341	-0.47543	0.0690049	-0.574281	0.0588631
	Sample 289	-0.448272	-0.561567	-0.0200913	-0.819615	0.110279
	Sample 290	-0.428554	-0.606099	0.0639848	-0.85373	0.118991
	Sample 291	-0.450746	-0.586881	0.0730936	-0.561482	0.0663729
	Sample 292	-0.48726	-0.397408	0.0139782	-0.601845	0.056907
	Sample 293	-0.444375	-0.515074	0.0377409	-0.550953	0.0586147
	Sample 294	-0.407991	-0.557615	0.082975	-0.69075	0.0816059
	Sample 295	-0.414436	-0.527957	0.0635756	-0.635662	0.0858043
	Sample 296	-0.326611	-0.388312	0.0390188	-0.592459	0.0456866
	Sample 297	-0.40442	-0.593672	0.0778795	-0.759381	0.106585
	Sample 298	-0.627421	-0.587545	0.0754724	-0.577224	0.0943301
	Sample 299	-0.427287	-0.464918	0.052241	-0.665072	0.0674736
	Sample 300	-0.547393	-0.322675	0.0118071	-0.436208	0.0300987
	Sample 301	-0.351852	-0.408155	0.0372727	-0.592188	0.0421784
	Sample 302	-0.420807	-0.410631	0.0914372	-0.588797	0.0562608
	Sample 303	-0.458499	-0.635016	0.055177	-0.8504	0.128797
	Sample 304	-0.39639	-0.464188	0.0361617	-0.564051	0.0490798
	Sample 305	-0.466101	-0.546817	0.0527291	-0.80066	0.108994
	Sample 306	-0.463929	-0.631415	0.0315514	-0.757281	0.112857
	Sample 307	-0.414488	-0.655636	0.0688213	-0.769738	0.114224
	Sample 308	-0.466921	-0.63232	0.0801283	-0.634453	0.0989729
	Sample 309	-0.403433	-0.535782	0.0687511	-0.754387	0.102744
	Sample 310	-0.412806	-0.454486	0.0958209	-0.612088	0.0664134
	Sample 311	-0.361822	-0.437161	0.124799	-0.471532	0.0293487
	Sample 312	-0.346499	-0.534757	0.110827	-0.574435	0.0580089
	Sample 313	-0.458547	-0.582752	0.016289	-0.80953	0.110998
	Sample 314	-0.67409	-0.469344	-0.0669174	-0.592095	0.0602557
	Sample 315	-0.451321	-0.608017	-0.00201656	-0.789893	0.108963
	Sample 316	-0.395361	-0.514869	0.0949596	-0.499919	0.0409353
	Sample 317	-0.483127	-0.43941	0.0529712	-0.552106	0.050194
	Sample 318	-0.462061	-0.596859	0.0400736	-0.772812	0.105043
	Sample 319	-0.435793	-0.417564	0.0854506	-0.499607	0.0309085
	Sample 320	-0.46885	-0.558733	0.0368719	-0.750377	0.0910176
	Sample 321	-0.371181	-0.404381	0.0644923	-0.657956	0.0646079
	Sample 322	-0.534254	-0.63966	-0.00600929	-0.782266	0.117424
	Sample 323	-0.374319	-0.587818	0.109651	-0.665205	0.0946587
	Sample 324	-0.504863	-0.445038	0.0412183	-0.507372	0.0360484
	Sample 325	-0.360114	-0.63426	0.0922877	-0.827165	0.127529
	Sample 326	-0.497101	-0.49013	0.0640661	-0.664644	0.0779303
	Sample 327	-0.404295	-0.42556	0.0221859	-0.667223	0.0662952
	Sample 328	-0.517828	-0.533169	-0.0159035	-0.606206	0.0667381
	Sample 329	-0.395246	-0.688265	0.0441586	-0.869298	0.141784
	Sample 330	-0.453847	-0.422012	0.0318191	-0.602227	0.0690458
	Sample 331	-0.405598	-0.433945	-0.0288481	-0.535962	0.0399251
	Sample 332	-0.384317	-0.5041	0.0752385	-0.552644	0.0493636
	Sample 333	-0.550347	-0.373362	-0.0543867	-0.483419	0.0172901
	Sample 334	-0.480279	-0.496471	-0.0100012	-0.5492	0.0539685
	Sample 335	-0.455248	-0.484648	0.079488	-0.56197	0.0515363
	Sample 336	-0.439091	-0.529255	0.0462822	-0.622132	0.0682932
	Sample 337	-0.512675	-0.363677	0.025039	-0.538323	0.0338668
	Sample 338	-0.468988	-0.263741	0.0171533	-0.325476	-0.0164362
	Sample 339	-0.529084	-0.627756	0.0423733	-0.589599	0.0805926
	Sample 340	-0.520178	-0.48659	0.00945024	-0.579826	0.0607346
	Sample 341	-0.478596	-0.308763	0.0120433	-0.390275	0.0149314
	Sample 342	-0.438078	-0.340851	0.17928	-0.373306	0.0140744
	Sample 343	-0.421514	-0.483781	0.079231	-0.770126	0.0883481
	Sample 344	-0.4468	-0.3851	0.0636809	-0.480722	0.0288796
	Sample 345	-0.317878	-0.660944	0.08076	-0.856152	0.13412
	Sample 346	-0.347511	-0.435332	0.0582287	-0.630469	0.0642488
	Sample 347	-0.358378	-0.541849	0.0920307	-0.706561	0.0836874
	Sample 348	-0.333557	-0.766094	0.11942	-0.934044	0.163916
	Sample 349	-0.456	-0.379526	0.0242783	-0.505553	0.0373181
	Sample 350	-0.33536	-0.451779	0.092138	-0.524278	0.0348224
	Sample 351	-0.483254	-0.482154	0.0793918	-0.642643	0.0636481
	Sample 352	-0.606595	-0.553381	-0.0355634	-0.653251	0.0839299
	Sample 353	-0.532566	-0.380811	0.0660713	-0.62288	0.0608555
	Sample 354	-0.461271	-0.466918	0.0779513	-0.702729	0.0871391
	Sample 355	-0.521852	-0.395765	0.079482	-0.571962	0.0593995
	Sample 356	-0.513544	-0.49732	0.116609	-0.468916	0.0482328
	Sample 357	-0.408461	-0.565535	0.0910096	-0.67709	0.091659
	Sample 358	-0.356315	-0.458304	0.0851211	-0.440021	0.0256523
	Sample 359	-0.417474	-0.471309	0.107623	-0.596538	0.0715286
	Sample 360	-0.405469	-0.566169	0.0901552	-0.714351	0.0904232
	Sample 361	-0.409302	-0.606413	0.0332759	-0.766544	0.111914
	Sample 362	-0.417428	-0.777043	0.0209175	-0.941636	0.152761
	Sample 363	-0.434545	-0.429778	0.0571445	-0.542582	0.0454823
	Sample 364	-0.575796	-0.45448	0.0423331	-0.614875	0.0677677
	Sample 365	-0.499225	-0.572779	0.0217202	-0.611289	0.089786
	Sample 366	-0.512679	-0.529854	-0.0133828	-0.687487	0.0847628
	Sample 367	-0.445361	-0.561736	0.0571551	-0.634022	0.0842418
	Sample 368	-0.520688	-0.568808	-0.0252125	-0.618015	0.0809822
	Sample 369	-0.396664	-0.313733	0.150823	-0.430542	0.0010386
	Sample 370	-0.387113	-0.462892	0.0766227	-0.562652	0.0455886
	Sample 371	-0.538602	-0.48314	-0.0226887	-0.589413	0.0526822
	Sample 372	-0.414265	-0.47914	0.0164224	-0.618747	0.0639359
	Sample 373	-0.414776	-0.373898	0.0378075	-0.577366	0.0468873
	Sample 374	-0.533372	-0.473777	0.0292375	-0.542269	0.0467027
	Sample 375	-0.464576	-0.482149	0.0174588	-0.533864	0.0503316
	Sample 376	-0.429153	-0.354393	0.0634457	-0.452869	0.0132822
	Sample 377	-0.440485	-0.564629	0.0217662	-0.712904	0.0881456
	Sample 378	-0.371824	-0.646024	0.134074	-0.784837	0.106096
	Sample 379	-0.433515	-0.36644	0.0169383	-0.423868	0.0191266
	Sample 380	-0.411085	-0.510913	0.0729657	-0.609145	0.0639101
	Sample 381	-0.559016	-0.525576	0.0200722	-0.732706	0.100144
	Sample 382	-0.402496	-0.457717	0.017461	-0.547888	0.0513718
	Sample 383	-0.557393	-0.511809	-0.0699598	-0.721201	0.0858063
	Sample 384	-0.377443	-0.410593	0.130069	-0.520509	0.0451885
	Sample 385	-0.452457	-0.489865	0.0316679	-0.686054	0.0827578
	Sample 386	-0.366946	-0.694856	0.0336146	-0.8368	0.103763
	Sample 387	-0.439996	-0.451982	0.110925	-0.591599	0.0580247
	Sample 388	-0.398852	-0.536538	0.0542814	-0.637731	0.087574
	Sample 389	-0.437978	-0.40798	-0.0276884	-0.660526	0.0553332
	Sample 390	-0.477533	-0.631296	-0.0089418	-0.844066	0.118973
	Sample 391	-0.476243	-0.518369	-0.0409669	-0.627741	0.0649066
	Sample 392	-0.423685	-0.444025	-0.0017527	-0.639471	0.0666302
	Sample 393	-0.581658	-0.506852	-0.0257602	-0.541326	0.0556516
	Sample 394	-0.437396	-0.562091	0.0487884	-0.644842	0.0788062
	Sample 395	-0.446518	-0.3918	0.0439606	-0.593487	0.0503452
	Sample 396	-0.605786	-0.65	-0.0107178	-0.803622	0.128111
	Sample 397	-0.468965	-0.566784	0.0230339	-0.569564	0.0593076
	Sample 398	-0.384784	-0.621247	0.0942548	-0.739544	0.0982467
	Sample 399	-0.394402	-0.604138	0.0777313	-0.762799	0.0984488
	Sample 400	-0.466699	-0.652834	0.0415513	-0.776782	0.113671
	Sample 401	-0.405541	-0.618754	-0.00133229	-0.715013	0.0851805
	Sample 402	-0.359888	-0.413468	0.0888888	-0.619748	0.0570878
	Sample 403	-0.405347	-0.566242	-0.0294576	-0.869283	0.116744
	Sample 404	-0.363246	-0.472438	0.037651	-0.621094	0.0654485
	Sample 405	-0.468108	-0.50897	0.0723249	-0.644984	0.0855318
	Sample 406	-0.418487	-0.649205	0.000831689	-0.796154	0.113546
	Sample 407	-0.48823	-0.422148	0.0358809	-0.565884	0.0572626
	Sample 408	-0.577202	-0.50814	-0.0179979	-0.492713	0.0494743
	Sample 409	-0.451509	-0.588659	0.0828937	-0.729445	0.110847
	Sample 410	-0.55872	-0.460895	-0.0230702	-0.622882	0.0737623
	Sample 411	-0.566455	-0.606072	0.0135098	-0.707178	0.111024
	Sample 412	-0.402112	-0.457693	0.0324772	-0.674156	0.0775594
	Sample 413	-0.451849	-0.459256	-0.0108043	-0.616675	0.0685866
	Sample 414	-0.496538	-0.462287	0.000280777	-0.593711	0.0755405
	Sample 415	-0.401506	-0.431943	0.0763118	-0.572606	0.048015
	Sample 416	-0.364862	-0.639469	0.0833446	-0.706067	0.104716
	Sample 417	-0.347091	-0.598732	0.0298652	-0.590031	0.0578155
	Sample 418	-0.413876	-0.550712	0.107737	-0.732328	0.0925872
	Sample 419	-0.548663	-0.327676	0.00126223	-0.487568	0.0248737
	Sample 420	-0.444416	-0.642772	0.0596826	-0.823891	0.129774
	Sample 421	-0.467332	-0.618714	0.0753917	-0.7608	0.113435
	Sample 422	-0.462812	-0.521213	0.0222114	-0.494404	0.0436459
	Sample 423	-0.487763	-0.463975	-0.0192601	-0.601763	0.0671048
	Sample 424	-0.357229	-0.652671	0.0822405	-0.844196	0.113634
	Sample 425	-0.407742	-0.719207	0.0314958	-0.878746	0.150621
	Sample 426	-0.516594	-0.501285	-0.0194645	-0.601013	0.0625457
	Sample 427	-0.500771	-0.473759	0.0362305	-0.511904	0.0431313
	Sample 428	-0.384392	-0.610693	0.0637202	-0.576444	0.0715504
	Sample 429	-0.541858	-0.408506	0.000220611	-0.543533	0.0428106
	Sample 430	-0.481652	-0.545174	0.00932822	-0.736978	0.100826
	Sample 431	-0.3993	-0.648625	0.0324091	-0.716169	0.090526
	Sample 432	-0.484687	-0.611125	0.00904726	-0.675354	0.0936705
	Sample 433	-0.489111	-0.489724	0.0599961	-0.581386	0.0574193
	Sample 434	-0.376003	-0.717623	0.063719	-0.745221	0.118336
	Sample 435	-0.35075	-0.399593	0.117276	-0.545264	0.0300583
	Sample 436	-0.378704	-0.516008	0.0949147	-0.55434	0.0466657
	Sample 437	-0.458769	-0.714733	0.0220054	-0.87642	0.149286
	Sample 438	-0.608811	-0.501189	0.00149158	-0.537188	0.0596207
	Sample 439	-0.514819	-0.273787	0.0171034	-0.343487	-0.0124096
	Sample 440	-0.41951	-0.484318	0.0835476	-0.788228	0.094225
	Sample 441	-0.464411	-0.497732	0.0369823	-0.570485	0.0517479
	Sample 442	-0.423954	-0.487376	0.0795536	-0.738937	0.0832129
	Sample 443	-0.342323	-0.418335	0.0560774	-0.606906	0.0539103
	Sample 444	-0.380815	-0.474028	0.102238	-0.438189	0.0372244
	Sample 445	-0.406422	-0.426845	0.0395441	-0.618204	0.0699375
	Sample 446	-0.492563	-0.388385	-0.00198712	-0.510426	0.0385532
	Sample 447	-0.483541	-0.45408	0.0862642	-0.535249	0.0470637
	Sample 448	-0.415851	-0.598776	0.127875	-0.71273	0.0964075
	Sample 449	-0.468141	-0.307161	0.0879978	-0.418838	0.0127576
	Sample 450	-0.613524	-0.647907	-0.0498512	-0.74106	0.109863
	Sample 451	-0.38117	-0.472555	0.0742555	-0.603041	0.0622193
	Sample 452	-0.406178	-0.543609	0.00587387	-0.762603	0.0885455
	Sample 453	-0.360011	-0.550907	0.173096	-0.768782	0.0970498
	Sample 454	-0.346558	-0.347417	0.144394	-0.443948	0.0227037
	Sample 455	-0.325737	-0.526893	0.0742505	-0.777837	0.104618
	Sample 456	-0.424156	-0.409806	0.041256	-0.50476	0.037408
	Sample 457	-0.434464	-0.505432	0.0127865	-0.743767	0.0926789
	Sample 458	-0.404628	-0.555299	0.116914	-0.751512	0.0999215
	Sample 459	-0.523149	-0.528417	-0.0135458	-0.558105	0.0614826
	Sample 460	-0.412028	-0.360942	0.0713004	-0.635281	0.0537187
	Sample 461	-0.338941	-0.604738	0.112688	-0.709892	0.0872798
	Sample 462	-0.427071	-0.485681	0.105183	-0.590207	0.0667059
	Sample 463	-0.416609	-0.526644	0.180356	-0.589491	0.080737
	Sample 464	-0.456304	-0.476	0.0220203	-0.705481	0.086572
	Sample 465	-0.462039	-0.445163	0.0681263	-0.669068	0.0693013
	Sample 466	-0.414287	-0.666466	0.125678	-0.817523	0.135763
	Sample 467	-0.427995	-0.805855	0.00458183	-0.999699	0.167538
	Sample 468	-0.397804	-0.399946	0.097334	-0.393492	0.0203938
	Sample 469	-0.604943	-0.628932	-0.0639921	-0.772194	0.115398
	Sample 470	-0.378639	-0.730691	0.0502252	-0.816534	0.118531
	Sample 471	-0.426075	-0.419432	0.0318591	-0.668108	0.0660113
	Sample 472	-0.472031	-0.471227	-0.0216052	-0.631937	0.0613524
	Sample 473	-0.468462	-0.671836	0.0631466	-0.837466	0.123268
	Sample 474	-0.416672	-0.685664	0.0266345	-0.885677	0.12966
	Sample 475	-0.477627	-0.490901	0.0677398	-0.464788	0.0468269
	Sample 476	-0.385066	-0.463013	0.117709	-0.553829	0.0580762
	Sample 477	-0.313519	-0.656123	0.112881	-0.690521	0.0880371
	Sample 478	-0.455495	-0.653894	0.0420768	-0.812624	0.128138
	Sample 479	-0.544561	-0.660059	0.0212652	-0.67576	0.0968516
	Sample 480	-0.401787	-0.691499	0.0350621	-0.931205	0.143322
	Sample 481	-0.447036	-0.477898	0.00981163	-0.59206	0.064031
	Sample 482	-0.395308	-0.451218	0.0994048	-0.514777	0.0390355
	Sample 483	-0.490204	-0.329809	0.0357253	-0.539142	0.0345063
	Sample 484	-0.472564	-0.441378	0.070143	-0.556418	0.0597526
	Sample 485	-0.38995	-0.483866	0.0147109	-0.624922	0.0556208
	Sample 486	-0.543766	-0.451814	-0.00241766	-0.595984	0.0643916
	Sample 487	-0.376266	-0.376201	0.0579691	-0.490653	0.0296794
	Sample 488	-0.440421	-0.583811	0.0627362	-0.779322	0.112694
	Sample 489	-0.355739	-0.479712	0.0645568	-0.5825	0.0520012
	Sample 490	-0.341423	-0.57764	0.0374784	-0.710975	0.0828737
	Sample 491	-0.397126	-0.672726	0.133696	-0.764642	0.114408
	Sample 492	-0.46687	-0.611313	0.0674323	-0.658033	0.0953343
	Sample 493	-0.369681	-0.693919	0.0567532	-0.755371	0.10333
	Sample 494	-0.394315	-0.437593	0.0729504	-0.498953	0.0306106
	Sample 495	-0.372369	-0.348698	0.0817415	-0.532614	0.0372331
	Sample 496	-0.395111	-0.511622	0.108632	-0.678874	0.0882572
	Sample 497	-0.53069	-0.42521	-0.00623345	-0.398332	0.0183705
	Sample 498	-0.392773	-0.527303	0.0532622	-0.737266	0.0879955
	Sample 499	-0.401444	-0.376798	0.0849711	-0.61139	0.0548117
	Sample 500	-0.50713	-0.440429	0.0547439	-0.400909	0.0327214
	Sample 501	-0.502748	-0.484666	-0.0294982	-0.65288	0.0696651
	Sample 502	-0.436755	-0.532018	0.0480318	-0.695781	0.101826
	Sample 503	-0.345158	-0.507131	0.124155	-0.624256	0.0724976
	Sample 504	-0.435205	-0.674664	0.0200426	-0.842952	0.132584
	Sample 505	-0.303583	-0.577276	0.0634545	-0.78056	0.0917286
	Sample 506	-0.514358	-0.658206	0.0400667	-0.930543	0.146539
	Sample 507	-0.438776	-0.387356	0.0216522	-0.673387	0.0734356
	Sample 508	-0.422151	-0.576294	0.0515999	-0.656223	0.0672562
	Sample 509	-0.439123	-0.607072	0.0890163	-0.624031	0.0957428
	Sample 510	-0.485833	-0.567759	0.0834716	-0.800394	0.113072
	Sample 511	-0.458498	-0.614145	-0.0388846	-0.761952	0.099531
	Sample 512	-0.423693	-0.715837	0.0392647	-0.667428	0.110464
	Sample 513	-0.56889	-0.599595	0.0331748	-0.620176	0.0877521
	Sample 514	-0.382241	-0.60497	0.122941	-0.558758	0.0717267
	Sample 515	-0.399783	-0.623641	0.0721071	-0.760363	0.11525
	Sample 516	-0.542259	-0.556638	0.0690093	-0.75504	0.106268
	Sample 517	-0.526283	-0.580036	0.0234971	-0.697487	0.098675
	Sample 518	-0.329205	-0.458125	0.0824912	-0.67361	0.0648538
	Sample 519	-0.356032	-0.533401	0.068482	-0.643081	0.072136
	Sample 520	-0.429804	-0.454703	0.117929	-0.537489	0.0458211
	Sample 521	-0.533463	-0.487444	0.0572636	-0.75972	0.0987465
	Sample 522	-0.538481	-0.401579	-0.0118466	-0.630995	0.0435493
	Sample 523	-0.387375	-0.515616	0.0786461	-0.489319	0.054844
	Sample 524	-0.541786	-0.640323	0.0194933	-0.619023	0.0873185
	Sample 525	-0.413559	-0.508049	0.0446613	-0.71815	0.0830925
	Sample 526	-0.361074	-0.562931	0.0549533	-0.76551	0.0953735
	Sample 527	-0.580541	-0.455449	0.0427369	-0.557608	0.0547997
	Sample 528	-0.495379	-0.483015	0.0596526	-0.756232	0.0915713
	Sample 529	-0.509074	-0.536479	-0.0400756	-0.6979	0.0816442
	Sample 530	-0.406412	-0.647368	0.017776	-0.713703	0.0900853
	Sample 531	-0.366373	-0.536623	0.0485291	-0.544555	0.0586399
	Sample 532	-0.465774	-0.481951	0.0665068	-0.601479	0.0565911
	Sample 533	-0.618118	-0.598269	0.0351681	-0.653466	0.091122
	Sample 534	-0.49099	-0.494775	0.00489418	-0.551738	0.0565993
	Sample 535	-0.539677	-0.487805	0.041743	-0.443764	0.0409905
	Sample 536	-0.530411	-0.50118	-0.0262473	-0.538818	0.0562672
	Sample 537	-0.359256	-0.455919	0.058907	-0.708491	0.0845771
	Sample 538	-0.504842	-0.566008	0.0541419	-0.750628	0.111366
	Sample 539	-0.467284	-0.615589	0.0261106	-0.690832	0.0878673
	Sample 540	-0.404451	-0.574383	0.0991633	-0.770604	0.117348
	Sample 541	-0.416292	-0.237863	0.065496	-0.350164	-0.0203425
	Sample 542	-0.58748	-0.515707	0.00185032	-0.543189	0.0600071
	Sample 543	-0.513208	-0.473902	0.0442201	-0.698529	0.0982464
	Sample 544	-0.491618	-0.468806	0.0705808	-0.616538	0.0723901
	Sample 545	-0.468234	-0.628294	0.0180369	-0.741537	0.107634
	Sample 546	-0.41766	-0.479415	0.110385	-0.604347	0.0598091
	Sample 547	-0.484214	-0.478259	0.0429635	-0.723855	0.0946597
	Sample 548	-0.343113	-0.493279	0.094287	-0.658086	0.0657568
	Sample 549	-0.434792	-0.51501	0.0943945	-0.776477	0.0956198
	Sample 550	-0.606444	-0.564886	0.00843738	-0.567943	0.075404
	Sample 551	-0.515154	-0.539193	0.0100081	-0.589214	0.0697849
	Sample 552	-0.522147	-0.603762	-0.0297241	-0.737325	0.101493
	Sample 553	-0.473487	-0.407025	0.0750314	-0.544554	0.0396798
	Sample 554	-0.398823	-0.444742	0.0376213	-0.487076	0.0349544
	Sample 555	-0.49075	-0.468168	0.00555695	-0.613997	0.0681004
	Sample 556	-0.564587	-0.511547	-0.0152599	-0.639206	0.0822941
	Sample 557	-0.445518	-0.489337	0.114583	-0.625868	0.0576985
	Sample 558	-0.449458	-0.499006	-0.0268284	-0.704923	0.0831754
	Sample 559	-0.333572	-0.618828	0.100732	-0.893711	0.121991
	Sample 560	-0.331572	-0.242453	0.105535	-0.355044	-0.0176922
	Sample 561	-0.333818	-0.60638	0.0850603	-0.701344	0.101385
	Sample 562	-0.563196	-0.380926	-0.0222424	-0.459484	0.0318268
	Sample 563	-0.504598	-0.47233	0.0192806	-0.54221	0.0525456
	Sample 564	-0.406387	-0.413965	0.0991141	-0.465041	0.0250377
	Sample 565	-0.49458	-0.537759	0.0424191	-0.681449	0.088185
	Sample 566	-0.342792	-0.768909	0.137145	-0.968343	0.156612
	Sample 567	-0.411323	-0.415042	0.0681125	-0.552523	0.0423127
	Sample 568	-0.534209	-0.533592	0.0321441	-0.613847	0.0590968
	Sample 569	-0.378399	-0.528761	0.12817	-0.719664	0.0941457
	Sample 570	-0.535991	-0.321	-0.00717388	-0.464003	0.0230912
	Sample 571	-0.43131	-0.651213	0.119945	-0.632552	0.0931155
	Sample 572	-0.474606	-0.431572	0.0384437	-0.625308	0.0538354
	Sample 573	-0.484057	-0.524877	-0.000628198	-0.730331	0.0964622
	Sample 574	-0.388485	-0.339553	0.141362	-0.414207	0.0144766
	Sample 575	-0.470629	-0.553928	0.0464142	-0.674074	0.0863162
	Sample 576	-0.319846	-0.553867	0.071423	-0.830011	0.0903168
	Sample 577	-0.587644	-0.595547	-0.0623217	-0.80791	0.115405
	Sample 578	-0.507101	-0.548562	0.0120298	-0.560726	0.0603089
	Sample 579	-0.490138	-0.414935	0.0568663	-0.578579	0.058471
	Sample 580	-0.454948	-0.420493	0.0438422	-0.571597	0.0492037
	Sample 581	-0.385043	-0.332596	-0.00670545	-0.683997	0.0468002
	Sample 582	-0.457571	-0.456615	0.034238	-0.568244	0.058483
	Sample 583	-0.422561	-0.555439	0.0320318	-0.726292	0.0880392
	Sample 584	-0.507102	-0.535134	0.0469758	-0.63806	0.0880072
	Sample 585	-0.545067	-0.474872	0.0709211	-0.437144	0.0418355
	Sample 586	-0.549638	-0.414373	-0.0150592	-0.575937	0.0511223
	Sample 587	-0.413232	-0.603057	0.032329	-0.828633	0.120444
	Sample 588	-0.447174	-0.516131	0.0421202	-0.52366	0.0525884
	Sample 589	-0.546922	-0.323435	-0.00236392	-0.420526	0.0103215
	Sample 590	-0.494679	-0.594941	0.0164539	-0.797023	0.114163
	Sample 591	-0.398944	-0.568895	0.11845	-0.798805	0.106679
	Sample 592	-0.463645	-0.420076	-0.000194746	-0.591166	0.0501265
	Sample 593	-0.431743	-0.52565	0.0257185	-0.809074	0.102997
	Sample 594	-0.395244	-0.551921	0.0566126	-0.789616	0.103662
	Sample 595	-0.447964	-0.649153	-0.0145098	-0.841589	0.112695
	Sample 596	-0.424701	-0.693337	0.0201085	-0.856727	0.139544
	Sample 597	-0.493687	-0.393832	0.000355091	-0.481319	0.0424426
	Sample 598	-0.525558	-0.581309	0.0401103	-0.573298	0.0743126
	Sample 599	-0.440693	-0.651824	0.0824151	-0.605261	0.0798505
	Sample 600	-0.508798	-0.585386	0.0974071	-0.692853	0.100778
	Sample 601	-0.429229	-0.521692	0.0656609	-0.65122	0.0733822
	Sample 602	-0.373764	-0.631132	0.128759	-0.539908	0.0795257
	Sample 603	-0.516808	-0.617674	0.0660957	-0.754944	0.112577
	Sample 604	-0.506699	-0.464601	0.016074	-0.427704	0.0437459
	Sample 605	-0.299974	-0.519998	0.125745	-0.801364	0.0889461
	Sample 606	-0.392842	-0.478504	0.101393	-0.74874	0.0985527
	Sample 607	-0.454082	-0.43415	0.0682246	-0.644644	0.0781395
	Sample 608	-0.456729	-0.585114	0.0467281	-0.511083	0.063522
	Sample 609	-0.476278	-0.54638	0.00566792	-0.642269	0.0787995
	Sample 610	-0.559424	-0.486306	-0.086648	-0.706694	0.0850717
	Sample 611	-0.410962	-0.646209	0.0126615	-0.878064	0.126142
	Sample 612	-0.44327	-0.39915	0.0515649	-0.502854	0.0343573
	Sample 613	-0.492064	-0.547812	0.0483018	-0.714636	0.0973416
	Sample 614	-0.29088	-0.597037	0.125565	-0.735312	0.104451
	Sample 615	-0.425275	-0.553628	0.0366991	-0.513292	0.0509067
	Sample 616	-0.495402	-0.386158	-0.00477355	-0.547782	0.0318644
	Sample 617	-0.486288	-0.570069	0.0521331	-0.672848	0.0873089
	Sample 618	-0.492871	-0.65044	0.000558628	-0.79499	0.122108
	Sample 619	-0.499702	-0.395824	0.0117149	-0.494316	0.020344
	Sample 620	-0.473865	-0.536959	0.0151288	-0.713478	0.0889445
	Sample 621	-0.454116	-0.710779	0.0532091	-0.834389	0.135802
	Sample 622	-0.464953	-0.472147	0.114279	-0.63727	0.0808003
	Sample 623	-0.383834	-0.597588	0.0701435	-0.77167	0.103443
	Sample 624	-0.317686	-0.360349	0.151582	-0.47724	0.0191555
	Sample 625	-0.44205	-0.517423	0.0399684	-0.607043	0.0636233
	Sample 626	-0.466274	-0.642695	0.0225802	-0.730411	0.104778
	Sample 627	-0.554354	-0.471284	-0.0096975	-0.649416	0.0664528
	Sample 628	-0.483726	-0.579386	0.0834003	-0.698755	0.0950914
	Sample 629	-0.499668	-0.469864	0.00599773	-0.529372	0.0482315
	Sample 630	-0.394921	-0.573335	0.0803509	-0.758482	0.0989388
	Sample 631	-0.522635	-0.58172	-0.00277115	-0.745947	0.101966
	Sample 632	-0.325605	-0.764027	0.0569762	-0.972024	0.156743
	Sample 633	-0.592589	-0.661603	-0.0417345	-0.805534	0.133689
	Sample 634	-0.480201	-0.501992	0.0995663	-0.750856	0.101579
	Sample 635	-0.506407	-0.391313	0.0124383	-0.56239	0.0511609
	Sample 636	-0.461058	-0.546919	0.0823492	-0.624474	0.064437
	Sample 637	-0.454843	-0.467208	0.0247639	-0.667231	0.0767728
	Sample 638	-0.360359	-0.403984	0.0624178	-0.477523	0.0345843
	Sample 639	-0.43699	-0.526958	0.0744523	-0.744409	0.0968204
	Sample 640	-0.457761	-0.557916	-0.018195	-0.622154	0.0837877
	Sample 641	-0.60175	-0.194738	-0.0432936	-0.399529	-0.0109116
	Sample 642	-0.420712	-0.615377	0.0886284	-0.606669	0.0837363
	Sample 643	-0.506161	-0.515018	0.0467805	-0.563555	0.0621225
	Sample 644	-0.329158	-0.528523	0.150776	-0.599571	0.068729
	Sample 645	-0.43699	-0.500849	0.0871158	-0.76157	0.0866528
	Sample 646	-0.41633	-0.445507	0.0414195	-0.495053	0.0339706
	Sample 647	-0.483233	-0.762125	0.0293337	-0.839486	0.146503
	Sample 648	-0.534527	-0.610174	0.0161643	-0.849379	0.126603
	Sample 649	-0.54769	-0.469797	0.014185	-0.456529	0.0324091
	Sample 650	-0.459837	-0.441389	0.0998272	-0.67556	0.0747086
	Sample 651	-0.55113	-0.660988	0.0169113	-0.725282	0.122056
	Sample 652	-0.415953	-0.486557	0.113328	-0.657461	0.066241
	Sample 653	-0.480538	-0.269183	0.0290196	-0.58788	0.0304509
	Sample 654	-0.420999	-0.499307	0.0630216	-0.53488	0.0453248
	Sample 655	-0.3817	-0.739691	0.0417996	-0.766132	0.117205
	Sample 656	-0.446107	-0.550231	0.0485825	-0.584361	0.0723549
	Sample 657	-0.370099	-0.509979	0.0840731	-0.589895	0.0572102
	Sample 658	-0.469292	-0.460539	0.0748946	-0.740612	0.0866729
	Sample 659	-0.362721	-0.504902	0.112874	-0.611225	0.0711858
	Sample 660	-0.389782	-0.586259	0.198007	-0.85124	0.124113
	Sample 661	-0.4281	-0.450276	0.0929335	-0.63921	0.0631175
	Sample 662	-0.5347	-0.648899	0.0674675	-0.679247	0.0969588
	Sample 663	-0.481031	-0.560269	0.0336341	-0.793862	0.103544
	Sample 664	-0.388196	-0.571722	0.0782579	-0.821735	0.110128
	Sample 665	-0.427261	-0.531761	0.0116622	-0.748602	0.0860261
	Sample 666	-0.407892	-0.58708	0.0495987	-0.649864	0.083492
	Sample 667	-0.446558	-0.433226	0.0683064	-0.528751	0.046003
	Sample 668	-0.407861	-0.373399	0.0409279	-0.454109	0.0347337
	Sample 669	-0.36014	-0.573673	0.0938815	-0.680754	0.0825613
	Sample 670	-0.406335	-0.568032	0.0145038	-0.636042	0.0624804
	Sample 671	-0.432003	-0.418372	0.00295132	-0.418394	0.0118812
	Sample 672	-0.512601	-0.43542	-0.0153957	-0.535243	0.0429722
	Sample 673	-0.39684	-0.433318	0.0995652	-0.514283	0.0465117
	Sample 674	-0.460005	-0.396595	-0.00746382	-0.412788	0.0252824
	Sample 675	-0.470645	-0.585928	0.055727	-0.737852	0.0986459
	Sample 676	-0.508905	-0.405845	-0.0213241	-0.498162	0.0381743
	Sample 677	-0.506886	-0.385371	0.0376735	-0.628082	0.0573798
	Sample 678	-0.530803	-0.573362	-0.026116	-0.711793	0.101933
	Sample 679	-0.356583	-0.484392	0.0492284	-0.714675	0.0819286
	Sample 680	-0.360805	-0.366381	0.0727969	-0.570807	0.0442177
	Sample 681	-0.500755	-0.495772	0.0184539	-0.445439	0.0370921
	Sample 682	-0.460854	-0.46197	0.000532162	-0.650635	0.0635892
	Sample 683	-0.370914	-0.572349	-0.0228037	-0.627536	0.0814778
	Sample 684	-0.2975	-0.543363	0.151317	-0.809941	0.0982013
	Sample 685	-0.473006	-0.496847	0.0162406	-0.564133	0.055821
	Sample 686	-0.457417	-0.685421	0.0385625	-0.828771	0.130409
	Sample 687	-0.496604	-0.654504	0.0151954	-0.697659	0.106718
	Sample 688	-0.516958	-0.59262	-0.0220455	-0.766008	0.105635
	Sample 689	-0.498603	-0.428955	0.0527747	-0.476328	0.0428424
	Sample 690	-0.40801	-0.440209	0.0706285	-0.514648	0.0327214
	Sample 691	-0.594133	-0.640804	-0.0486684	-0.892326	0.136434
	Sample 692	-0.421674	-0.540891	0.0621233	-0.602113	0.0624231
	Sample 693	-0.563683	-0.699848	-0.0776182	-0.822206	0.132477
	Sample 694	-0.391393	-0.442174	0.0670969	-0.663812	0.0735949
	Sample 695	-0.380076	-0.367604	0.125635	-0.41242	0.0169785
	Sample 696	-0.406903	-0.441915	0.0941766	-0.43965	0.0325624
	Sample 697	-0.488586	-0.504971	-0.0307342	-0.760339	0.0893553
	Sample 698	-0.424361	-0.549177	0.0820502	-0.746758	0.107981
	Sample 699	-0.612102	-0.541109	-0.0807265	-0.686102	0.0904661
	Sample 700	-0.342586	-0.396703	0.110377	-0.615234	0.0537474
	Sample 701	-0.528934	-0.519951	-0.0466975	-0.585345	0.0730677
	Sample 702	-0.407243	-0.624444	0.0450951	-0.806764	0.116274
	Sample 703	-0.354609	-0.483025	0.11726	-0.587526	0.0614559
	Sample 704	-0.550967	-0.34228	0.00530167	-0.428681	0.0166387
	Sample 705	-0.400507	-0.424276	0.0392975	-0.577918	0.050558
	Sample 706	-0.559602	-0.523013	0.0263056	-0.510278	0.0557302
	Sample 707	-0.414573	-0.699843	0.0447815	-0.652443	0.0942103
	Sample 708	-0.404373	-0.487032	0.0362808	-0.73722	0.0818999
	Sample 709	-0.306522	-0.534518	0.140131	-0.665667	0.0852638
	Sample 710	-0.416934	-0.621032	0.0665149	-0.663998	0.0825447
	Sample 711	-0.492528	-0.566591	0.0193771	-0.74448	0.104261
	Sample 712	-0.51151	-0.570299	-0.0330712	-0.751515	0.104119
	Sample 713	-0.50877	-0.421551	0.0162362	-0.428762	0.0280861
	Sample 714	-0.538103	-0.505591	-0.0742694	-0.737499	0.0948832
	Sample 715	-0.422169	-0.334031	0.0314515	-0.476301	0.0181522
	Sample 716	-0.451035	-0.434411	0.122367	-0.696268	0.0800655
	Sample 717	-0.380196	-0.667071	0.076276	-0.872314	0.136996
	Sample 718	-0.570871	-0.316141	-0.0423628	-0.463946	0.0228014
	Sample 719	-0.375815	-0.628465	0.101172	-0.772939	0.10863
	Sample 720	-0.432237	-0.428709	0.123193	-0.695467	0.0736741
	Sample 721	-0.522533	-0.304047	0.0336374	-0.339169	-0.00649267
	Sample 722	-0.414765	-0.610357	0.058291	-0.771304	0.109054
	Sample 723	-0.388866	-0.458075	0.022558	-0.573914	0.0461
	Sample 724	-0.446602	-0.532877	0.0613341	-0.538992	0.0557421
	Sample 725	-0.409505	-0.552219	0.088848	-0.577488	0.0620589
	Sample 726	-0.447658	-0.545516	0.0585702	-0.774711	0.0983264
	Sample 727	-0.463331	-0.446137	0.0416513	-0.628582	0.0660556
	Sample 728	-0.433934	-0.570934	-0.0034397	-0.780171	0.0976104
	Sample 729	-0.584897	-0.475185	-0.0287348	-0.530359	0.0473389
	Sample 730	-0.408449	-0.674394	0.0613159	-0.647903	0.096174
	Sample 731	-0.537799	-0.468232	-0.0278632	-0.648836	0.0697993
	Sample 732	-0.460797	-0.363496	-0.00079936	-0.596446	0.0497469
	Sample 733	-0.462385	-0.383223	0.0165114	-0.451436	0.0134209
	Sample 734	-0.417391	-0.504046	0.103198	-0.630398	0.0727668
	Sample 735	-0.468316	-0.305609	0.0207944	-0.553983	0.033472
	Sample 736	-0.415969	-0.43172	0.0825884	-0.371758	0.0147969
	Sample 737	-0.489703	-0.48988	0.0476979	-0.529558	0.0474953
	Sample 738	-0.408429	-0.587459	0.0407567	-0.764982	0.103678
	Sample 739	-0.368544	-0.544099	0.00752523	-0.760568	0.105007
	Sample 740	-0.533008	-0.471422	-0.0245733	-0.750676	0.0904595
	Sample 741	-0.421258	-0.512563	0.0705463	-0.60798	0.0730317
	Sample 742	-0.481977	-0.678938	0.0763319	-0.850175	0.138294
	Sample 743	-0.513542	-0.628379	0.0274274	-0.708565	0.102067
	Sample 744	-0.41357	-0.534818	0.0373754	-0.672072	0.0897577
	Sample 745	-0.455718	-0.695868	0.0572928	-0.690394	0.104642
	Sample 746	-0.489563	-0.656367	-0.0169238	-0.768044	0.0977294
	Sample 747	-0.376087	-0.618885	0.047498	-0.600717	0.0702957
	Sample 748	-0.450707	-0.486117	0.145597	-0.672863	0.0710918
	Sample 749	-0.499273	-0.360833	0.0391454	-0.504706	0.0321506
	Sample 750	-0.464393	-0.654363	-0.0103791	-0.562974	0.0742631
	Sample 751	-0.444367	-0.497236	0.118781	-0.528898	0.0499538
	Sample 752	-0.516438	-0.698749	0.00299324	-0.830707	0.133965
	Sample 753	-0.416667	-0.475483	0.117881	-0.520516	0.0571787
	Sample 754	-0.523759	-0.555632	-0.0217161	-0.634999	0.0692841
	Sample 755	-0.454191	-0.332983	0.0426809	-0.456697	0.0200629
	Sample 756	-0.314666	-0.467854	0.114241	-0.619001	0.0498493
	Sample 757	-0.438274	-0.756732	0.0969622	-0.921694	0.146295
	Sample 758	-0.428806	-0.592671	0.0099669	-0.836018	0.112074
	Sample 759	-0.463214	-0.520701	-0.00445378	-0.727665	0.10036
	Sample 760	-0.427273	-0.486463	0.0134503	-0.710256	0.0805514
	Sample 761	-0.423959	-0.572923	-0.022704	-0.670472	0.074746
	Sample 762	-0.424366	-0.376276	0.0358039	-0.586658	0.0470731
	Sample 763	-0.390759	-0.547405	0.102488	-0.639818	0.080595
	Sample 764	-0.474399	-0.484785	0.00937741	-0.614281	0.0696371
	Sample 765	-0.592656	-0.596065	-0.029262	-0.656131	0.0853357
	Sample 766	-0.398308	-0.396034	0.0882597	-0.404941	0.0144443
	Sample 767	-0.50998	-0.424417	0.0285304	-0.544717	0.0458139
	Sample 768	-0.382431	-0.464952	0.0495147	-0.653184	0.0739747
	Sample 769	-0.353628	-0.648495	0.114658	-0.86993	0.128573
	Sample 770	-0.447537	-0.496466	0.0702246	-0.679634	0.0794572
	Sample 771	-0.503371	-0.50148	-0.0423348	-0.61577	0.062762
	Sample 772	-0.415069	-0.421707	0.0714177	-0.624198	0.0602108
	Sample 773	-0.476746	-0.409953	0.0457206	-0.492603	0.0227365
	Sample 774	-0.306615	-0.792089	0.124046	-0.844778	0.14295
	Sample 775	-0.382046	-0.650269	0.06848	-0.765517	0.111805
	Sample 776	-0.567031	-0.461436	0.00736661	-0.625919	0.0688905
	Sample 777	-0.511269	-0.545697	-0.00483157	-0.709223	0.0938293
	Sample 778	-0.477582	-0.597754	0.0568559	-0.650208	0.0991701
	Sample 779	-0.505506	-0.513395	-0.00657291	-0.556734	0.0576022
	Sample 780	-0.475448	-0.464044	0.0274205	-0.632501	0.0669203
	Sample 781	-0.507719	-0.425548	0.0129195	-0.439798	0.0239155
	Sample 782	-0.498564	-0.608714	0.0675186	-0.707115	0.104135
	Sample 783	-0.348453	-0.577618	0.0107584	-0.766181	0.091146
	Sample 784	-0.392313	-0.263153	0.113994	-0.503	0.0242798
	Sample 785	-0.352742	-0.501705	0.0635861	-0.708795	0.0898848
	Sample 786	-0.488669	-0.612936	0.0225819	-0.835905	0.122241
	Sample 787	-0.389094	-0.616222	0.107232	-0.789569	0.114644
	Sample 788	-0.421097	-0.566373	0.0836616	-0.690955	0.0933127
	Sample 789	-0.472332	-0.424212	0.0313545	-0.562904	0.0482694
	Sample 790	-0.448604	-0.589175	0.109704	-0.724826	0.0972373
	Sample 791	-0.424965	-0.557753	0.058552	-0.724192	0.0897896
	Sample 792	-0.399728	-0.409478	0.106419	-0.660231	0.0634962
	Sample 793	-0.396264	-0.422326	0.0546588	-0.474843	0.0278962
	Sample 794	-0.489267	-0.471687	0.00742575	-0.521801	0.0389823
	Sample 795	-0.334801	-0.544155	0.0592478	-0.699193	0.0817624
	Sample 796	-0.532488	-0.439021	0.00773727	-0.46155	0.031682
	Sample 797	-0.487929	-0.563268	0.145868	-0.575688	0.0759733
	Sample 798	-0.513399	-0.399318	-0.0104565	-0.510411	0.0421082
	Sample 799	-0.516567	-0.50981	-0.0561771	-0.649293	0.0810115
	Sample 800	-0.364623	-0.504922	0.0422482	-0.642903	0.0728275
	Sample 801	-0.373606	-0.656828	0.108694	-0.691946	0.0906397
	Sample 802	-0.513016	-0.75895	-0.00700118	-0.920682	0.150428
	Sample 803	-0.59405	-0.409348	-0.0640868	-0.651852	0.052023
	Sample 804	-0.488572	-0.528971	0.0470631	-0.550354	0.0695001
	Sample 805	-0.491056	-0.572664	0.00476312	-0.688988	0.0963657
	Sample 806	-0.489326	-0.43073	0.00905796	-0.552127	0.0344506
	Sample 807	-0.443543	-0.682494	0.0409534	-0.86938	0.135043
	Sample 808	-0.488837	-0.626974	0.0328644	-0.825829	0.11791
	Sample 809	-0.384009	-0.575987	0.124899	-0.632245	0.0693292
	Sample 810	-0.295123	-0.509187	0.103607	-0.675795	0.0825069
	Sample 811	-0.501591	-0.321518	0.0232527	-0.494296	0.0308371
	Sample 812	-0.573955	-0.602764	-0.0134178	-0.767211	0.115003
	Sample 813	-0.388037	-0.571553	0.103813	-0.740657	0.0939103
	Sample 814	-0.561193	-0.661087	0.011262	-0.841017	0.134409
	Sample 815	-0.372088	-0.651369	0.0849479	-0.676011	0.0811823
	Sample 816	-0.427074	-0.505952	0.0893092	-0.412753	0.0383127
	Sample 817	-0.444368	-0.384557	0.0962274	-0.368827	0.00784196
	Sample 818	-0.419444	-0.544762	0.0178054	-0.719898	0.0866282
	Sample 819	-0.547533	-0.349959	-0.0307371	-0.448854	0.015842
	Sample 820	-0.546374	-0.495012	-0.012567	-0.554201	0.0537205
	Sample 821	-0.418009	-0.62257	0.0330717	-0.621152	0.0817271
	Sample 822	-0.420253	-0.412638	0.0207545	-0.600863	0.0473088
	Sample 823	-0.386574	-0.423707	0.122038	-0.510791	0.0340057
	Sample 824	-0.520054	-0.399879	0.0148163	-0.433461	0.0240692
	Sample 825	-0.413592	-0.655033	0.109581	-0.63828	0.0953922
	Sample 826	-0.402156	-0.439715	0.0771329	-0.589703	0.0609418
	Sample 827	-0.566964	-0.579995	-0.0223155	-0.69782	0.0967748
	Sample 828	-0.420364	-0.492609	0.0327877	-0.687277	0.0777527
	Sample 829	-0.318715	-0.49964	0.0935972	-0.562522	0.0508234
	Sample 830	-0.387237	-0.572208	0.0946219	-0.658607	0.0836701
	Sample 831	-0.369698	-0.506669	0.0942455	-0.713038	0.0797
	Sample 832	-0.321121	-0.458893	0.0956722	-0.709346	0.0819729
	Sample 833	-0.427575	-0.534811	0.0506386	-0.679442	0.0807735
	Sample 834	-0.453705	-0.592865	0.0242169	-0.788217	0.107373
	Sample 835	-0.409117	-0.451082	0.0421812	-0.586957	0.0583841
	Sample 836	-0.471004	-0.614571	0.0679308	-0.783654	0.114407
	Sample 837	-0.523802	-0.553443	-0.0644464	-0.691873	0.0954617
	Sample 838	-0.490137	-0.399521	-0.0115648	-0.51603	0.0316986
	Sample 839	-0.470398	-0.436199	0.0761064	-0.509201	0.0548558
	Sample 840	-0.543457	-0.419279	-0.00139654	-0.718312	0.0685989
	Sample 841	-0.487338	-0.502993	-0.104841	-0.678887	0.0774924
	Sample 842	-0.31527	-0.596871	0.143166	-0.829479	0.110055
	Sample 843	-0.375308	-0.484375	0.11271	-0.60984	0.041629
	Sample 844	-0.432964	-0.589485	0.036913	-0.752551	0.114821
	Sample 845	-0.522882	-0.624037	0.0598303	-0.761587	0.120272
	Sample 846	-0.442129	-0.410392	0.0533213	-0.612327	0.055299
	Sample 847	-0.589383	-0.56222	0.00111426	-0.686062	0.096449
	Sample 848	-0.437506	-0.396478	0.0328503	-0.542933	0.0498238
	Sample 849	-0.338851	-0.413679	0.202053	-0.578816	0.0485957
	Sample 850	-0.526871	-0.549717	-0.023187	-0.553504	0.0647411
	Sample 851	-0.587241	-0.438997	-0.0112409	-0.5296	0.0434975
	Sample 852	-0.511448	-0.571818	0.00691593	-0.642544	0.0858058
	Sample 853	-0.322238	-0.582324	0.0733793	-0.71733	0.086163
	Sample 854	-0.435388	-0.42007	0.0420319	-0.455083	0.0334897
	Sample 855	-0.557671	-0.49501	-0.0186036	-0.508829	0.0638241
	Sample 856	-0.355898	-0.566844	0.0586659	-0.72641	0.100105
	Sample 857	-0.456945	-0.561669	0.0285931	-0.728401	0.0964202
	Sample 858	-0.31883	-0.502248	0.134442	-0.55165	0.0439416
	Sample 859	-0.373969	-0.578744	0.0271507	-0.733039	0.0933341
	Sample 860	-0.476522	-0.566123	0.0412915	-0.689231	0.0844825
	Sample 861	-0.511499	-0.531506	0.065245	-0.73037	0.0994228
	Sample 862	-0.472914	-0.605098	0.0506836	-0.665669	0.0944675
	Sample 863	-0.546312	-0.494349	0.0339578	-0.487931	0.0456975
	Sample 864	-0.476402	-0.633084	0.0119973	-0.664863	0.0853688
	Sample 865	-0.401528	-0.475224	0.116811	-0.550069	0.0425733
	Sample 866	-0.57162	-0.548794	-0.00284025	-0.705998	0.0931435
	Sample 867	-0.453523	-0.514282	0.021982	-0.603341	0.071661
	Sample 868	-0.362652	-0.483627	0.0800332	-0.690025	0.0724692
	Sample 869	-0.403301	-0.646369	0.0328761	-0.89373	0.134143
	Sample 870	-0.541526	-0.473048	0.0216345	-0.632476	0.0766297
	Sample 871	-0.439244	-0.493025	0.05309	-0.738117	0.0830244
	Sample 872	-0.285834	-0.728778	0.127673	-0.923349	0.137634
	Sample 873	-0.440352	-0.512988	0.0191062	-0.679914	0.0772456
	Sample 874	-0.394189	-0.476544	0.120299	-0.573336	0.0593278
	Sample 875	-0.415506	-0.643319	0.0556038	-0.791388	0.121056
	Sample 876	-0.437137	-0.491001	0.115021	-0.617907	0.073266
	Sample 877	-0.542977	-0.5357	0.0148425	-0.667456	0.0896196
	Sample 878	-0.385621	-0.640652	0.0667574	-0.583613	0.0745529
	Sample 879	-0.537616	-0.529988	0.0470278	-0.648186	0.0823552
	Sample 880	-0.57263	-0.591621	-0.0260953	-0.731635	0.102483
	Sample 881	-0.461856	-0.457421	-0.00638678	-0.748407	0.0836057
	Sample 882	-0.424359	-0.563818	0.0594206	-0.629713	0.0724315
	Sample 883	-0.432725	-0.462023	0.0711637	-0.633516	0.0604932
	Sample 884	-0.456628	-0.409867	0.029571	-0.56667	0.0458396
	Sample 885	-0.433349	-0.509905	0.0316095	-0.590341	0.0638764
	Sample 886	-0.358292	-0.34271	0.0945701	-0.361264	0.00539392
	Sample 887	-0.446577	-0.57242	0.048078	-0.646815	0.081692
	Sample 888	-0.382021	-0.3761	0.0835877	-0.443981	0.0163734
	Sample 889	-0.405568	-0.581298	0.046094	-0.724041	0.0987812
	Sample 890	-0.414597	-0.601499	0.0235176	-0.555801	0.0600195
	Sample 891	-0.516165	-0.386699	-0.0391515	-0.419756	0.0224956
	Sample 892	-0.365581	-0.606332	0.103153	-0.654427	0.0847051
	Sample 893	-0.408194	-0.515164	0.104624	-0.797841	0.0985811
	Sample 894	-0.389822	-0.56442	0.0295549	-0.808376	0.115098
	Sample 895	-0.501018	-0.372639	0.0561293	-0.612664	0.0547234
	Sample 896	-0.532643	-0.520449	0.0284597	-0.705064	0.0857833
	Sample 897	-0.44355	-0.51226	0.031908	-0.63528	0.075911
	Sample 898	-0.454378	-0.8013	-0.0265214	-0.856141	0.142696
	Sample 899	-0.52215	-0.62441	0.0204866	-0.816994	0.120721
	Sample 900	-0.472034	-0.698217	-0.0133253	-0.8413	0.127514
	Sample 901	-0.464694	-0.442489	-0.0221551	-0.544851	0.0483282
	Sample 902	-0.498941	-0.620508	0.0970976	-0.692596	0.108803
	Sample 903	-0.464854	-0.5373	0.0503555	-0.726815	0.0937729
	Sample 904	-0.399954	-0.443375	0.161221	-0.628582	0.0714149
	Sample 905	-0.475024	-0.613921	-0.0396687	-0.650384	0.0914317
	Sample 906	-0.377599	-0.601049	0.0564013	-0.72217	0.0828316
	Sample 907	-0.39871	-0.513793	0.0529843	-0.689702	0.0645238
	Sample 908	-0.50762	-0.413016	0.0184109	-0.565673	0.0484717
	Sample 909	-0.429122	-0.374588	0.045153	-0.375932	0.00439232
	Sample 910	-0.358804	-0.294464	0.121643	-0.366468	0.0106322
	Sample 911	-0.45178	-0.659636	-0.00519955	-0.862327	0.134776
	Sample 912	-0.375528	-0.504974	0.0755361	-0.703558	0.0812971
	Sample 913	-0.373386	-0.571244	0.0731964	-0.588463	0.065139
	Sample 914	-0.425056	-0.4576	0.0890057	-0.622296	0.0643192
	Sample 915	-0.503729	-0.351466	-0.0225753	-0.659376	0.0581949
	Sample 916	-0.416535	-0.701048	0.0908239	-0.73387	0.116922
	Sample 917	-0.616591	-0.590897	-0.0844485	-0.704759	0.0998612
	Sample 918	-0.457682	-0.566645	0.049678	-0.568417	0.0739026
	Sample 919	-0.415962	-0.61565	0.0728739	-0.659485	0.0994674
	Sample 920	-0.519897	-0.453291	0.00475047	-0.598992	0.0604881
	Sample 921	-0.453066	-0.639793	0.0115996	-0.747428	0.10838
	Sample 922	-0.471578	-0.539659	0.0593926	-0.680912	0.0942087
	Sample 923	-0.419715	-0.539793	0.0258105	-0.650161	0.071385
	Sample 924	-0.356047	-0.539844	0.0771464	-0.702672	0.0725972
	Sample 925	-0.475076	-0.514137	0.0452249	-0.661245	0.0828033
	Sample 926	-0.311004	-0.683997	0.100969	-0.700504	0.0882962
	Sample 927	-0.318621	-0.325128	0.193989	-0.477034	0.0325788
	Sample 928	-0.483871	-0.455259	0.0362485	-0.405787	0.0366489
	Sample 929	-0.484098	-0.453505	0.0039188	-0.484	0.0403959
	Sample 930	-0.505851	-0.446375	0.0164478	-0.587023	0.0580068
	Sample 931	-0.528982	-0.547103	0.0466876	-0.522956	0.0620132
	Sample 932	-0.360299	-0.514775	0.0948581	-0.566533	0.056426
	Sample 933	-0.411941	-0.452272	0.0597864	-0.558681	0.0464525
	Sample 934	-0.441597	-0.500218	0.0628798	-0.638738	0.0725682
	Sample 935	-0.352585	-0.363258	0.114205	-0.443301	0.0123177
	Sample 936	-0.382758	-0.541133	0.0658986	-0.796348	0.106419
	Sample 937	-0.45063	-0.390606	0.0508661	-0.536884	0.0374655
	Sample 938	-0.421421	-0.588783	-0.00198113	-0.74491	0.0772956
	Sample 939	-0.417498	-0.619468	0.0790364	-0.850539	0.117492
	Sample 940	-0.37532	-0.594342	0.0674134	-0.749734	0.0993847
	Sample 941	-0.474961	-0.582712	0.0472726	-0.623361	0.0852345
	Sample 942	-0.319693	-0.569381	0.17048	-0.707479	0.0912087
	Sample 943	-0.467814	-0.273873	0.0418012	-0.49919	0.0178772
	Sample 944	-0.51145	-0.483836	0.00319799	-0.668139	0.0855301
	Sample 945	-0.410962	-0.373188	0.0611372	-0.578748	0.0377132
	Sample 946	-0.443838	-0.347801	0.0312631	-0.459003	0.0173806
	Sample 947	-0.531733	-0.736812	0.00697615	-0.783748	0.134238
	Sample 948	-0.530734	-0.463995	0.0678407	-0.455973	0.0488626
	Sample 949	-0.388936	-0.430652	0.0991668	-0.45153	0.0291074
	Sample 950	-0.505891	-0.866767	0.0460163	-1.0285	0.188602
	Sample 951	-0.491655	-0.542895	0.0264186	-0.682133	0.0805613
	Sample 952	-0.622482	-0.559854	-0.0267968	-0.685899	0.0986913
	Sample 953	-0.441267	-0.53463	0.0512317	-0.479891	0.0533918
	Sample 954	-0.464122	-0.485432	0.0546635	-0.613456	0.069501
	Sample 955	-0.492755	-0.555626	0.0580006	-0.654715	0.0820734
	Sample 956	-0.455996	-0.55388	0.0441304	-0.655785	0.0862173
	Sample 957	-0.389088	-0.279561	0.0466875	-0.32262	-0.00879309
	Sample 958	-0.452423	-0.752246	0.0568927	-0.889501	0.147615
	Sample 959	-0.486592	-0.498738	0.0563818	-0.759112	0.103012
	Sample 960	-0.359865	-0.536632	0.0315761	-0.559764	0.0585377
	Sample 961	-0.382099	-0.51728	0.0311002	-0.68302	0.0651603
	Sample 962	-0.444061	-0.5625	0.128358	-0.641805	0.0895044
	Sample 963	-0.420245	-0.641014	0.0270094	-0.679795	0.0882787
	Sample 964	-0.541288	-0.474137	0.00596945	-0.573487	0.0657765
	Sample 965	-0.533847	-0.500264	-0.00588224	-0.753129	0.102496
	Sample 966	-0.42595	-0.601486	-0.0108936	-0.593083	0.0661847
	Sample 967	-0.505842	-0.425152	0.0679817	-0.498955	0.0419968
	Sample 968	-0.403508	-0.681415	0.0771957	-0.806249	0.122451
	Sample 969	-0.526238	-0.51751	0.0503664	-0.665132	0.0886046
	Sample 970	-0.425441	-0.421088	0.100499	-0.443313	0.0258983
	Sample 971	-0.250024	-0.298733	0.200684	-0.529484	0.0313033
	Sample 972	-0.51981	-0.34351	0.00486429	-0.443935	0.0238807
	Sample 973	-0.453373	-0.451823	0.016594	-0.718875	0.0851301
	Sample 974	-0.469842	-0.505374	0.0673134	-0.624481	0.076516
	Sample 975	-0.495417	-0.695412	0.0379267	-0.74107	0.134222
	Sample 976	-0.448872	-0.41423	0.052118	-0.483235	0.0315295
	Sample 977	-0.460819	-0.531352	0.0110343	-0.666624	0.0743128
	Sample 978	-0.408717	-0.589406	0.0963975	-0.670434	0.0989061
	Sample 979	-0.440851	-0.586665	0.00444257	-0.842463	0.106792
	Sample 980	-0.441052	-0.548521	0.0606077	-0.531123	0.0624918
	Sample 981	-0.298843	-0.42923	0.118197	-0.634719	0.0650029
	Sample 982	-0.480427	-0.505513	0.0618637	-0.6955	0.0852189
	Sample 983	-0.45471	-0.38058	0.102911	-0.392799	0.0190948
	Sample 984	-0.541654	-0.658675	0.0275993	-0.740537	0.121507
	Sample 985	-0.372808	-0.571615	0.10569	-0.653489	0.0606035
	Sample 986	-0.395054	-0.366333	0.0280337	-0.431918	0.0103281
	Sample 987	-0.463464	-0.468615	-0.00761432	-0.541417	0.0477564
	Sample 988	-0.531656	-0.476641	-0.053958	-0.58528	0.0510338
	Sample 989	-0.478691	-0.491343	0.063312	-0.621907	0.0752729
	Sample 990	-0.439339	-0.492027	0.0551188	-0.634272	0.0685071
	Sample 991	-0.522903	-0.421571	0.0156385	-0.547963	0.0451369
	Sample 992	-0.402117	-0.610637	0.0990103	-0.610681	0.0775128
	Sample 993	-0.507521	-0.493969	-0.00471092	-0.711954	0.0740068
	Sample 994	-0.481094	-0.638018	0.0854932	-0.645374	0.0950189
	Sample 995	-0.370551	-0.57792	0.0108987	-0.862656	0.116703
	Sample 996	-0.542221	-0.401287	0.0759107	-0.372807	0.0250444
	Sample 997	-0.489021	-0.367539	-0.021799	-0.496262	0.0341484
	Sample 998	-0.419701	-0.529793	0.053136	-0.688094	0.0827581
	Sample 999	-0.512716	-0.580538	0.035846	-0.659158	0.0948334
	Sample 1000	-0.408162	-0.720642	0.0597291	-0.843997	0.131906
	Sample 1001	-0.458863	-0.492773	0.0119993	-0.703241	0.0829272
	Sample 1002	-0.464218	-0.658961	0.0380094	-0.697577	0.10027
	Sample 1003	-0.413894	-0.54005	0.0677335	-0.73107	0.100679
	Sample 1004	-0.381778	-0.494598	0.0167164	-0.78392	0.0911164
	Sample 1005	-0.412223	-0.507731	0.111539	-0.577147	0.0705005
	Sample 1006	-0.326133	-0.767951	0.113146	-0.755112	0.12273
	Sample 1007	-0.421909	-0.829218	-0.00796775	-0.962617	0.148754
	Sample 1008	-0.341033	-0.649783	0.120496	-0.714036	0.111313
	Sample 1009	-0.543581	-0.480146	-0.0291545	-0.71967	0.0849721
	Sample 1010	-0.525695	-0.583438	-0.0374185	-0.858631	0.116635
	Sample 1011	-0.393848	-0.437767	0.0664981	-0.644009	0.0758176
	Sample 1012	-0.441438	-0.531189	0.0381369	-0.564316	0.0597673
	Sample 1013	-0.543666	-0.576091	-0.058883	-0.66393	0.0885275
	Sample 1014	-0.461517	-0.469148	0.0658978	-0.670709	0.0767184
	Sample 1015	-0.483924	-0.373192	-0.0144548	-0.455177	0.0166691
	Sample 1016	-0.370505	-0.659837	0.102631	-0.830433	0.12418
	Sample 1017	-0.515354	-0.482018	0.0891824	-0.628267	0.0758871
	Sample 1018	-0.544734	-0.497268	-0.0520578	-0.584725	0.0648737
	Sample 1019	-0.390935	-0.492327	0.127919	-0.5213	0.0523593
	Sample 1020	-0.513894	-0.399533	0.0363263	-0.40175	0.0235744
	Sample 1021	-0.452884	-0.380856	-0.0227749	-0.588007	0.0533537
	Sample 1022	-0.308145	-0.860712	0.130521	-1.04937	0.172927
	Sample 1023	-0.419145	-0.379647	0.0317751	-0.580129	0.0405796
	Sample 1024	-0.433347	-0.55328	0.0540648	-0.66553	0.0778702
	Sample 1025	-0.323326	-0.702997	0.148857	-0.75347	0.125214
	Sample 1026	-0.421113	-0.617359	0.0566116	-0.781138	0.109371
	Sample 1027	-0.496796	-0.462439	0.0593102	-0.461505	0.0296704
	Sample 1028	-0.595837	-0.574081	-0.0571478	-0.756459	0.102643
	Sample 1029	-0.444281	-0.356763	0.0846072	-0.476565	0.0335698
	Sample 1030	-0.350447	-0.377709	0.161093	-0.366842	0.0124889
	Sample 1031	-0.397792	-0.543739	0.0964892	-0.712465	0.0923435
	Sample 1032	-0.585688	-0.425437	0.00219712	-0.593453	0.0573224
	Sample 1033	-0.488426	-0.296344	-0.0434769	-0.493305	0.011315
	Sample 1034	-0.52915	-0.53086	-0.0484643	-0.784862	0.0961478
	Sample 1035	-0.575501	-0.42617	-0.100251	-0.655277	0.0726713
	Sample 1036	-0.382714	-0.647006	0.0903778	-0.744252	0.112131
	Sample 1037	-0.330994	-0.68914	0.074194	-0.894465	0.127303
	Sample 1038	-0.473518	-0.576201	0.00976883	-0.729055	0.0966364
	Sample 1039	-0.341193	-0.404437	0.122173	-0.643205	0.0472001
	Sample 1040	-0.530344	-0.664504	-0.00484049	-0.777186	0.132346
	Sample 1041	-0.419577	-0.405315	0.00286879	-0.446257	0.0223833
	Sample 1042	-0.459614	-0.40011	0.00652882	-0.56598	0.0523642
	Sample 1043	-0.436709	-0.484587	0.0372085	-0.514951	0.0462554
	Sample 1044	-0.379272	-0.381518	0.121745	-0.475929	0.0224245
	Sample 1045	-0.423682	-0.52409	0.0396278	-0.646419	0.0641036
	Sample 1046	-0.448048	-0.650097	0.0158825	-0.729783	0.108193
	Sample 1047	-0.410167	-0.467822	-0.00650084	-0.442948	0.0350899
	Sample 1048	-0.550339	-0.581581	0.00885133	-0.703471	0.104585
	Sample 1049	-0.492956	-0.406156	0.0485463	-0.428399	0.0203468
	Sample 1050	-0.461457	-0.506872	0.0721868	-0.687291	0.0814438
	Sample 1051	-0.434984	-0.449865	0.072001	-0.483348	0.0390192
	Sample 1052	-0.428806	-0.384712	0.059079	-0.473269	0.0321863
	Sample 1053	-0.520423	-0.537406	0.0314462	-0.658843	0.0899461
	Sample 1054	-0.262399	-0.306055	0.150551	-0.241209	-0.0215354
	Sample 1055	-0.339238	-0.500272	0.106901	-0.586959	0.0521367
	Sample 1056	-0.545517	-0.564525	0.0582769	-0.715299	0.106942
	Sample 1057	-0.523354	-0.461736	0.0138529	-0.607212	0.0725882
	Sample 1058	-0.322335	-0.492637	0.021597	-0.678392	0.0790846
	Sample 1059	-0.480686	-0.467588	0.00810622	-0.597781	0.0707644
	Sample 1060	-0.379068	-0.501902	0.0459344	-0.664519	0.0600846
	Sample 1061	-0.369925	-0.392598	0.110219	-0.512895	0.0362475
	Sample 1062	-0.43592	-0.48976	0.0375503	-0.545748	0.057016
	Sample 1063	-0.587427	-0.562485	-0.0452456	-0.712545	0.0998821
	Sample 1064	-0.413489	-0.604293	0.118406	-0.585853	0.0769567
	Sample 1065	-0.398237	-0.499077	0.157826	-0.594894	0.0676996
	Sample 1066	-0.343496	-0.493793	0.0597706	-0.641321	0.0592352
	Sample 1067	-0.383604	-0.472654	0.0673878	-0.627867	0.0665659
	Sample 1068	-0.527178	-0.382914	-0.0696354	-0.569249	0.0480831
	Sample 1069	-0.406526	-0.656802	0.0103104	-0.732571	0.106863
	Sample 1070	-0.469521	-0.578779	0.00426085	-0.770634	0.106546
	Sample 1071	-0.399706	-0.437756	0.0601551	-0.593286	0.0614863
	Sample 1072	-0.436404	-0.474523	0.0938989	-0.51232	0.0516581
	Sample 1073	-0.394335	-0.388455	0.0414178	-0.477419	0.0231241
	Sample 1074	-0.433694	-0.56893	0.109162	-0.813143	0.107656
	Sample 1075	-0.487931	-0.409331	0.021447	-0.530024	0.0470803
	Sample 1076	-0.420808	-0.440919	0.0382667	-0.508396	0.0385927
	Sample 1077	-0.551454	-0.544108	-0.0122254	-0.697538	0.0923029
	Sample 1078	-0.513971	-0.686469	-0.0514819	-0.75511	0.122832
	Sample 1079	-0.442078	-0.552703	0.0822204	-0.510251	0.0599069
	Sample 1080	-0.394588	-0.612201	0.0168457	-0.726216	0.087674
	Sample 1081	-0.420623	-0.766945	0.0221378	-0.816891	0.132929
	Sample 1082	-0.596618	-0.414524	-0.0113374	-0.634386	0.070758
	Sample 1083	-0.531716	-0.457777	-0.0421222	-0.530404	0.0376754
	Sample 1084	-0.517273	-0.486315	0.0663175	-0.507958	0.0562824
	Sample 1085	-0.381502	-0.743058	-0.0131065	-0.865792	0.137325
	Sample 1086	-0.404548	-0.526255	0.0464882	-0.605575	0.0690973
	Sample 1087	-0.434135	-0.627621	0.0248756	-0.674777	0.0885972
	Sample 1088	-0.277695	-0.698467	0.182392	-0.841997	0.135337
	Sample 1089	-0.359532	-0.483782	0.0900054	-0.549224	0.0394871
	Sample 1090	-0.454228	-0.725633	0.0100766	-0.913159	0.148167
	Sample 1091	-0.562028	-0.509855	-0.00981083	-0.626457	0.0793356
	Sample 1092	-0.415392	-0.443668	0.0369	-0.54391	0.046406
	Sample 1093	-0.509835	-0.406269	-0.0204515	-0.497129	0.0369585
	Sample 1094	-0.579246	-0.554785	0.0399618	-0.70313	0.0925094
	Sample 1095	-0.577984	-0.41584	0.0590118	-0.519648	0.044106
	Sample 1096	-0.462849	-0.577465	0.0333585	-0.462956	0.0556221
	Sample 1097	-0.349969	-0.644773	0.133279	-0.773536	0.110251
	Sample 1098	-0.334668	-0.485684	0.11422	-0.708903	0.0782642
	Sample 1099	-0.529311	-0.316127	-0.0298114	-0.366896	-0.000427664
	Sample 1100	-0.489451	-0.358614	-0.0235064	-0.53446	0.0353291
	Sample 1101	-0.484092	-0.633881	0.0260574	-0.63103	0.0970617
	Sample 1102	-0.376284	-0.58269	0.000359688	-0.873061	0.111665
	Sample 1103	-0.37146	-0.35357	0.065052	-0.371117	0.0150506
	Sample 1104	-0.325503	-0.866514	0.134101	-0.934752	0.152381
	Sample 1105	-0.427901	-0.502451	0.0566257	-0.721164	0.0904672
	Sample 1106	-0.420851	-0.529207	0.0177051	-0.770895	0.0952879
	Sample 1107	-0.368449	-0.605357	0.153531	-0.709222	0.1042
	Sample 1108	-0.465629	-0.615326	-0.0176622	-0.743184	0.0957887
	Sample 1109	-0.51333	-0.465098	0.0261601	-0.498561	0.0345282
	Sample 1110	-0.394703	-0.567484	0.0420654	-0.626927	0.0752165
	Sample 1111	-0.383834	-0.571404	-0.00294325	-0.686751	0.0732385
	Sample 1112	-0.413907	-0.612802	0.0878644	-0.769459	0.104316
	Sample 1113	-0.410858	-0.674562	-0.0895769	-0.714879	0.0947153
	Sample 1114	-0.477593	-0.478931	0.00444853	-0.602592	0.0644179
	Sample 1115	-0.434906	-0.529759	0.0181375	-0.598837	0.0606277
	Sample 1116	-0.446739	-0.548251	0.0565783	-0.652671	0.0952681
	Sample 1117	-0.38012	-0.60942	0.0839001	-0.780951	0.107729
	Sample 1118	-0.444332	-0.479297	0.0509031	-0.589728	0.0665205
	Sample 1119	-0.490114	-0.343858	-0.034186	-0.463955	0.0189044
	Sample 1120	-0.427373	-0.357008	0.0455361	-0.489082	0.0293612
	Sample 1121	-0.427029	-0.48703	0.0287182	-0.674184	0.0690317
	Sample 1122	-0.468835	-0.480314	0.0585446	-0.75059	0.0930995
	Sample 1123	-0.343552	-0.407793	0.0869379	-0.475396	0.0203869
	Sample 1124	-0.430612	-0.49842	-0.0321934	-0.487008	0.0420755
	Sample 1125	-0.504835	-0.466467	-0.0216535	-0.501364	0.0419803
	Sample 1126	-0.476862	-0.585516	0.00327351	-0.778647	0.103144
	Sample 1127	-0.49282	-0.702719	0.102471	-0.675873	0.106935
	Sample 1128	-0.39957	-0.512795	0.0388311	-0.753053	0.0935453
	Sample 1129	-0.413357	-0.465821	0.0486988	-0.577165	0.0481692
	Sample 1130	-0.376727	-0.53096	0.139448	-0.704183	0.09076
	Sample 1131	-0.500814	-0.703903	-0.0435372	-0.770468	0.112969
	Sample 1132	-0.37556	-0.474613	0.0641059	-0.503712	0.0314105
	Sample 1133	-0.388434	-0.580795	0.049547	-0.721926	0.103604
	Sample 1134	-0.43183	-0.501721	0.0924881	-0.570274	0.0789574
	Sample 1135	-0.498062	-0.498918	-0.0414153	-0.724759	0.0867929
	Sample 1136	-0.391804	-0.64832	0.0910376	-0.848735	0.12754
	Sample 1137	-0.489337	-0.539569	0.067223	-0.637691	0.0897212
	Sample 1138	-0.438254	-0.47459	0.100648	-0.554701	0.0500635
	Sample 1139	-0.402026	-0.435659	0.0605959	-0.469935	0.0441178
	Sample 1140	-0.463135	-0.480316	0.0267862	-0.682583	0.0838673
	Sample 1141	-0.696609	-0.561784	-0.11424	-0.667528	0.0964988
	Sample 1142	-0.426462	-0.624037	0.0696902	-0.683767	0.0929248
	Sample 1143	-0.453157	-0.454509	0.0311809	-0.679041	0.0749771
	Sample 1144	-0.345574	-0.46805	0.134745	-0.553773	0.0433229
	Sample 1145	-0.509144	-0.534468	0.0219655	-0.699946	0.0898923
	Sample 1146	-0.455556	-0.548513	0.13169	-0.625788	0.0718923
	Sample 1147	-0.585073	-0.5084	-0.028515	-0.654745	0.0845806
	Sample 1148	-0.488397	-0.302562	0.0131456	-0.480293	0.018708
	Sample 1149	-0.418354	-0.464872	0.0883342	-0.454397	0.0319152
	Sample 1150	-0.532365	-0.509914	-0.0244488	-0.591043	0.0583605
	Sample 1151	-0.496527	-0.390652	0.0191081	-0.522203	0.0391142
	Sample 1152	-0.448538	-0.478867	0.0687555	-0.658624	0.0850345
	Sample 1153	-0.413343	-0.527093	0.0427513	-0.503277	0.0530616
	Sample 1154	-0.36841	-0.551818	0.0670557	-0.683393	0.0920107
	Sample 1155	-0.454692	-0.349573	0.078592	-0.455228	0.0191341
	Sample 1156	-0.397376	-0.544263	0.0769359	-0.716144	0.0916621
	Sample 1157	-0.395137	-0.539741	0.0409423	-0.654199	0.0764564
	Sample 1158	-0.546642	-0.602096	0.0170948	-0.814642	0.127865
	Sample 1159	-0.464405	-0.488161	0.0714678	-0.612878	0.0678095
	Sample 1160	-0.498713	-0.343072	0.0608858	-0.465754	0.0330813
	Sample 1161	-0.498084	-0.430327	0.0806041	-0.65815	0.0701919
	Sample 1162	-0.482106	-0.376769	0.0425686	-0.505658	0.0198629
	Sample 1163	-0.410287	-0.302949	0.10565	-0.285882	-0.00919454
	Sample 1164	-0.354871	-0.330176	0.151062	-0.45992	0.0109633
	Sample 1165	-0.380401	-0.435986	0.0703855	-0.54642	0.0423181
	Sample 1166	-0.293918	-0.618677	0.102975	-0.775513	0.100822
	Sample 1167	-0.481151	-0.433606	0.0243445	-0.541519	0.0522839
	Sample 1168	-0.464563	-0.549195	0.0910317	-0.586633	0.0791013
	Sample 1169	-0.508281	-0.4952	0.0184122	-0.647333	0.0678718
	Sample 1170	-0.519185	-0.433638	0.0187213	-0.478476	0.0305297
	Sample 1171	-0.41123	-0.560774	0.105727	-0.76593	0.107226
	Sample 1172	-0.389568	-0.427748	0.121896	-0.535462	0.0436102
	Sample 1173	-0.427029	-0.552273	0.0326799	-0.702612	0.0819446
	Sample 1174	-0.417991	-0.477724	0.0705064	-0.648494	0.0733044
	Sample 1175	-0.449307	-0.611959	0.0114846	-0.802039	0.116438
	Sample 1176	-0.413319	-0.544661	0.0684046	-0.681446	0.0778508
	Sample 1177	-0.448975	-0.619557	0.0345323	-0.650714	0.079276
	Sample 1178	-0.429522	-0.831275	0.0520335	-0.892774	0.151655
	Sample 1179	-0.502476	-0.448848	0.0385588	-0.615581	0.0669348
	Sample 1180	-0.512786	-0.532681	-0.00199263	-0.707159	0.0905376
	Sample 1181	-0.47743	-0.777812	0.00635061	-0.930568	0.156792
	Sample 1182	-0.562753	-0.531476	-0.00618098	-0.598199	0.0776138
	Sample 1183	-0.4475	-0.467944	-0.0267057	-0.652528	0.0781839
	Sample 1184	-0.403563	-0.507248	0.0855229	-0.634749	0.0769605
	Sample 1185	-0.389134	-0.54582	0.0863387	-0.645475	0.075461
	Sample 1186	-0.459786	-0.633608	0.0630921	-0.835226	0.126668
	Sample 1187	-0.440769	-0.591589	0.00253746	-0.810001	0.11615
	Sample 1188	-0.448849	-0.440697	0.0811033	-0.626878	0.0648021
	Sample 1189	-0.571679	-0.507779	-0.0516079	-0.538185	0.0541894
	Sample 1190	-0.538086	-0.490488	0.0143292	-0.714302	0.0881584
	Sample 1191	-0.446505	-0.583942	0.0646216	-0.54829	0.0593717
	Sample 1192	-0.507153	-0.561217	-0.0401732	-0.615154	0.0718291
	Sample 1193	-0.419624	-0.395107	0.0583853	-0.428666	0.0149801
	Sample 1194	-0.519639	-0.434642	0.00720154	-0.527316	0.047895
	Sample 1195	-0.56562	-0.518877	-0.050323	-0.654213	0.0762803
	Sample 1196	-0.411698	-0.717567	0.0392879	-0.916093	0.139324
	Sample 1197	-0.504753	-0.425868	0.0578227	-0.676878	0.0816024
	Sample 1198	-0.355903	-0.494707	0.0998731	-0.651125	0.0727691
	Sample 1199	-0.356013	-0.370769	0.0763841	-0.415277	0.0190344
	Sample 1200	-0.401494	-0.447185	0.083698	-0.553015	0.0506543
	Sample 1201	-0.338399	-0.533079	0.172689	-0.645967	0.0686666
	Sample 1202	-0.443747	-0.551272	0.0207946	-0.657179	0.0921891
	Sample 1203	-0.47534	-0.517842	0.0629063	-0.713098	0.081266
	Sample 1204	-0.382145	-0.54016	0.0161951	-0.735665	0.0932795
	Sample 1205	-0.478542	-0.656543	-0.00630958	-0.806933	0.118638
	Sample 1206	-0.374445	-0.496374	0.0543006	-0.70358	0.0775546
	Sample 1207	-0.59797	-0.562958	-0.0365651	-0.768708	0.100681
	Sample 1208	-0.561355	-0.558708	0.036334	-0.543981	0.0633419
	Sample 1209	-0.58854	-0.534416	0.000653925	-0.580191	0.0745448
	Sample 1210	-0.608064	-0.588311	-0.0146821	-0.775505	0.119357
	Sample 1211	-0.435343	-0.633836	0.0762753	-0.657261	0.0833448
	Sample 1212	-0.396047	-0.525692	0.00986862	-0.608879	0.0541124
	Sample 1213	-0.41746	-0.519312	0.0118552	-0.75313	0.0889973
	Sample 1214	-0.46614	-0.584365	0.033663	-0.673711	0.0996524
	Sample 1215	-0.487995	-0.369257	0.0577408	-0.294923	0.00122755
	Sample 1216	-0.39036	-0.659704	0.0105329	-0.748773	0.108733
	Sample 1217	-0.565576	-0.569467	0.0108188	-0.77001	0.110733
	Sample 1218	-0.486039	-0.451797	0.0780061	-0.49057	0.0566521
	Sample 1219	-0.475051	-0.410165	0.0228411	-0.502354	0.0440544
	Sample 1220	-0.456667	-0.586527	0.0718825	-0.574406	0.0710623
	Sample 1221	-0.481171	-0.342309	0.0976719	-0.401992	0.0138093
	Sample 1222	-0.385845	-0.543403	0.0408138	-0.678945	0.0905289
	Sample 1223	-0.464905	-0.43824	0.0260854	-0.548571	0.0485728
	Sample 1224	-0.509211	-0.536246	0.00198249	-0.75682	0.0939355
	Sample 1225	-0.28111	-0.680344	0.131262	-0.707545	0.0920021
	Sample 1226	-0.514367	-0.489625	0.000913008	-0.512446	0.045841
	Sample 1227	-0.349546	-0.373724	0.171136	-0.555254	0.038985
	Sample 1228	-0.493183	-0.564942	0.0829998	-0.677408	0.0933614
	Sample 1229	-0.424	-0.523998	0.0478158	-0.619821	0.0782274
	Sample 1230	-0.443101	-0.743158	0.00842922	-0.864953	0.152728
	Sample 1231	-0.573021	-0.447302	-0.0280247	-0.519235	0.0518879
	Sample 1232	-0.569839	-0.507109	0.0264476	-0.573023	0.0745647
	Sample 1233	-0.405459	-0.508411	0.104112	-0.736618	0.090533
	Sample 1234	-0.425592	-0.44046	-0.008093	-0.484826	0.040313
	Sample 1235	-0.468573	-0.40471	0.0732741	-0.676108	0.0739999
	Sample 1236	-0.476099	-0.510261	0.0627719	-0.597666	0.0752637
	Sample 1237	-0.53793	-0.615778	-0.00915596	-0.607519	0.0823111
	Sample 1238	-0.320307	-0.579788	0.113752	-0.636612	0.0621718
	Sample 1239	-0.467031	-0.58484	0.0360034	-0.718701	0.0989844
	Sample 1240	-0.489084	-0.545381	-0.0483153	-0.721216	0.0978639
	Sample 1241	-0.419601	-0.599887	0.0582982	-0.686598	0.0932759
	Sample 1242	-0.56043	-0.487024	-0.0573209	-0.707299	0.089983
	Sample 1243	-0.395551	-0.519257	0.0750257	-0.708459	0.0809654
	Sample 1244	-0.45646	-0.606365	0.107888	-0.515583	0.0745553
	Sample 1245	-0.419548	-0.678317	0.0589199	-0.758326	0.106367
	Sample 1246	-0.384254	-0.418546	0.0463947	-0.395074	0.0128033
	Sample 1247	-0.444075	-0.451664	0.0495613	-0.656374	0.0680104
	Sample 1248	-0.506088	-0.421692	-0.00229647	-0.451383	0.0269819
	Sample 1249	-0.496986	-0.460448	0.0211884	-0.567232	0.0508005
	Sample 1250	-0.417059	-0.59004	0.0725738	-0.653085	0.0856098
	Sample 1251	-0.499325	-0.42933	0.0965182	-0.700579	0.0768569
	Sample 1252	-0.468101	-0.514561	-0.0125402	-0.564582	0.0646131
	Sample 1253	-0.397784	-0.57684	0.107055	-0.646236	0.0765652
	Sample 1254	-0.384662	-0.50135	0.0909354	-0.606317	0.0732821
	Sample 1255	-0.325683	-0.307073	0.128852	-0.380442	0.0139029
	Sample 1256	-0.454457	-0.683072	0.0868575	-0.888233	0.143078
	Sample 1257	-0.385812	-0.316292	0.0945728	-0.465465	0.0226131
	Sample 1258	-0.500335	-0.394707	-0.0262771	-0.551822	0.0343734
	Sample 1259	-0.413442	-0.53841	0.0511031	-0.560247	0.065921
	Sample 1260	-0.370271	-0.406905	0.0400347	-0.477029	0.027893
	Sample 1261	-0.377724	-0.370926	0.118547	-0.636911	0.0560058
	Sample 1262	-0.375233	-0.464036	0.0481579	-0.54273	0.0462054
	Sample 1263	-0.304998	-0.464964	0.118476	-0.617835	0.067853
	Sample 1264	-0.306335	-0.45822	0.0507207	-0.635991	0.0425368
	Sample 1265	-0.455536	-0.421955	0.0219658	-0.694722	0.0754694
	Sample 1266	-0.442094	-0.501458	0.00490653	-0.644164	0.0611876
	Sample 1267	-0.368703	-0.684065	0.0604607	-0.926242	0.132449
	Sample 1268	-0.460229	-0.32061	0.0691107	-0.358005	-6.92461e-05
	Sample 1269	-0.606466	-0.44527	0.0250204	-0.667067	0.0625429
	Sample 1270	-0.447477	-0.476603	0.0312106	-0.705769	0.0845797
	Sample 1271	-0.480728	-0.464268	0.0267551	-0.717716	0.0854765
	Sample 1272	-0.542278	-0.611149	-0.0432576	-0.774764	0.107447
	Sample 1273	-0.514681	-0.496599	0.0298103	-0.59009	0.0579474
	Sample 1274	-0.42618	-0.482158	0.121448	-0.651891	0.0785413
	Sample 1275	-0.438552	-0.560936	-0.00119063	-0.775673	0.09779
	Sample 1276	-0.397501	-0.669973	0.0712778	-0.795435	0.124695
	Sample 1277	-0.470746	-0.442245	0.142871	-0.45921	0.0536229
	Sample 1278	-0.396316	-0.642786	0.0169069	-0.661614	0.0864168
	Sample 1279	-0.463351	-0.512663	0.00327111	-0.628922	0.0694171
	Sample 1280	-0.4557	-0.549853	0.0542682	-0.565298	0.0567309
	Sample 1281	-0.473303	-0.467243	-0.0201551	-0.6936	0.0734519
	Sample 1282	-0.451094	-0.50414	0.0488606	-0.571319	0.0551281
	Sample 1283	-0.46036	-0.613143	0.0398869	-0.745781	0.0995416
	Sample 1284	-0.387972	-0.626946	0.0703874	-0.820711	0.126571
	Sample 1285	-0.572931	-0.466946	-0.0355021	-0.72707	0.0852767
	Sample 1286	-0.527436	-0.623671	0.0473437	-0.685085	0.11349
	Sample 1287	-0.347009	-0.572492	0.111813	-0.751849	0.100534
	Sample 1288	-0.384885	-0.50937	0.104423	-0.734704	0.0851383
	Sample 1289	-0.431926	-0.351695	0.059826	-0.500602	0.0198337
	Sample 1290	-0.416673	-0.486866	0.0693194	-0.631892	0.0573894
	Sample 1291	-0.541802	-0.651011	0.0426639	-0.732283	0.102878
	Sample 1292	-0.513832	-0.662586	0.0812511	-0.760795	0.115542
	Sample 1293	-0.447418	-0.380707	0.0764353	-0.563727	0.0546214
	Sample 1294	-0.442247	-0.231107	0.0241282	-0.40783	0.00547806
	Sample 1295	-0.375068	-0.544785	0.0979203	-0.741694	0.100921
	Sample 1296	-0.493751	-0.582974	0.0593784	-0.642734	0.0892935
	Sample 1297	-0.327257	-0.646723	0.0242561	-0.916083	0.1188
	Sample 1298	-0.530979	-0.349903	0.00571133	-0.437123	0.0161755
	Sample 1299	-0.522908	-0.46254	0.0237237	-0.58239	0.0534704
	Sample 1300	-0.559463	-0.525525	-0.0246054	-0.681649	0.0874623
	Sample 1301	-0.436178	-0.557815	0.0186271	-0.549037	0.0508436
	Sample 1302	-0.393816	-0.530163	0.0703368	-0.784805	0.105216
	Sample 1303	-0.377172	-0.610998	0.095477	-0.775473	0.112214
	Sample 1304	-0.399112	-0.355446	0.0098225	-0.579276	0.0388532
	Sample 1305	-0.328142	-0.530169	0.0905842	-0.758686	0.0956928
	Sample 1306	-0.414113	-0.57196	0.0347509	-0.713833	0.092324
	Sample 1307	-0.487473	-0.529313	0.0805269	-0.520357	0.0584259
	Sample 1308	-0.626486	-0.588801	-0.0509161	-0.72961	0.107432
	Sample 1309	-0.478522	-0.476365	0.034581	-0.607363	0.0587346
	Sample 1310	-0.419236	-0.713937	0.0657506	-0.824538	0.128097
	Sample 1311	-0.350625	-0.553602	0.104247	-0.621822	0.0687921
	Sample 1312	-0.468974	-0.5798	-0.0340917	-0.723933	0.0941773
	Sample 1313	-0.346377	-0.657462	0.0428721	-0.830387	0.118041
	Sample 1314	-0.441899	-0.49784	0.0964212	-0.647265	0.0848543
	Sample 1315	-0.411439	-0.365859	0.0544983	-0.496512	0.0319249
	Sample 1316	-0.4779	-0.463801	0.0307815	-0.659652	0.0686487
	Sample 1317	-0.556663	-0.51512	0.0285371	-0.505914	0.0542055
	Sample 1318	-0.368028	-0.638438	0.105703	-0.792891	0.103752
	Sample 1319	-0.520896	-0.448797	0.0527104	-0.681292	0.0851854
	Sample 1320	-0.431951	-0.681379	0.0574816	-0.82974	0.126301
	Sample 1321	-0.491716	-0.42282	0.0183932	-0.491582	0.0322745
	Sample 1322	-0.506132	-0.591408	0.00116442	-0.761322	0.117116
	Sample 1323	-0.403903	-0.518729	0.0172342	-0.573948	0.048489
	Sample 1324	-0.366011	-0.447166	0.121698	-0.446919	0.0428673
	Sample 1325	-0.508415	-0.620914	-0.0239398	-0.701494	0.0897252
	Sample 1326	-0.430187	-0.558812	-0.00505681	-0.627467	0.0680719
	Sample 1327	-0.464722	-0.661442	-0.00561576	-0.741346	0.10317
	Sample 1328	-0.409035	-0.612647	0.154502	-0.77578	0.116176
	Sample 1329	-0.393232	-0.541293	0.0323822	-0.833319	0.102657
	Sample 1330	-0.48249	-0.62544	0.0206099	-0.832162	0.118712
	Sample 1331	-0.292544	-0.595237	0.0685965	-0.839223	0.108549
	Sample 1332	-0.431455	-0.527974	0.0545007	-0.64807	0.0711628
	Sample 1333	-0.499206	-0.342286	0.071388	-0.558623	0.0435416
	Sample 1334	-0.486866	-0.423411	0.0415271	-0.652773	0.0613229
	Sample 1335	-0.42233	-0.616706	0.0687825	-0.58093	0.0813707
	Sample 1336	-0.489485	-0.458055	0.0169026	-0.690926	0.0921849
	Sample 1337	-0.461451	-0.576978	0.0994922	-0.69539	0.0973987
	Sample 1338	-0.345106	-0.558561	0.0998006	-0.761881	0.0895162
	Sample 1339	-0.454924	-0.547371	0.0928777	-0.519136	0.0617658
	Sample 1340	-0.543727	-0.565213	0.0132615	-0.615645	0.0832261
	Sample 1341	-0.456509	-0.549209	0.0518983	-0.787803	0.109915
	Sample 1342	-0.469912	-0.490954	0.0263909	-0.683494	0.0766556
	Sample 1343	-0.407797	-0.500376	0.120673	-0.451971	0.0462157
	Sample 1344	-0.44039	-0.416258	0.141491	-0.397184	0.0246464
	Sample 1345	-0.490424	-0.599048	0.0546633	-0.694206	0.104631
	Sample 1346	-0.429507	-0.570084	0.0621744	-0.753632	0.107524
	Sample 1347	-0.503978	-0.477452	0.00264374	-0.855393	0.0999365
	Sample 1348	-0.438647	-0.635976	0.0731764	-0.717753	0.099706
	Sample 1349	-0.404552	-0.564411	0.0341043	-0.540441	0.0584732
	Sample 1350	-0.464215	-0.570352	-0.00112568	-0.696143	0.0833747
	Sample 1351	-0.48383	-0.402619	0.0177137	-0.607209	0.0456763
	Sample 1352	-0.522275	-0.543871	0.0792878	-0.67627	0.091508
	Sample 1353	-0.479988	-0.588048	0.0614134	-0.692681	0.0989491
	Sample 1354	-0.441504	-0.45735	0.0490174	-0.538374	0.0353594
	Sample 1355	-0.434083	-0.442454	0.00191774	-0.760744	0.0791246
	Sample 1356	-0.393529	-0.678035	0.00346917	-0.813646	0.112247
	Sample 1357	-0.41113	-0.429621	0.0170065	-0.625131	0.0630795
	Sample 1358	-0.431026	-0.537001	-0.03456	-0.681107	0.0723601
	Sample 1359	-0.448121	-0.4148	0.0495908	-0.620028	0.0508225
	Sample 1360	-0.329978	-0.591398	0.143369	-0.633506	0.0724155
	Sample 1361	-0.486695	-0.604006	0.0147416	-0.717732	0.0901457
	Sample 1362	-0.398469	-0.52988	0.0481163	-0.714509	0.0926851
	Sample 1363	-0.49764	-0.678735	0.0688546	-0.785097	0.129377
	Sample 1364	-0.532379	-0.499064	0.0793934	-0.627208	0.0740077
	Sample 1365	-0.581917	-0.579546	-0.00434057	-0.639337	0.0804165
	Sample 1366	-0.511033	-0.350592	0.0249514	-0.448903	0.0324431
	Sample 1367	-0.586032	-0.511332	-0.0196254	-0.675569	0.0891155
	Sample 1368	-0.559424	-0.470835	-0.0884416	-0.735817	0.0872883
	Sample 1369	-0.364612	-0.500944	0.157609	-0.779459	0.0955334
	Sample 1370	-0.586527	-0.566501	0.0287132	-0.680802	0.0973615
	Sample 1371	-0.470859	-0.763171	0.102614	-0.875883	0.163047
	Sample 1372	-0.477155	-0.328835	-0.0162051	-0.476797	0.0137353
	Sample 1373	-0.369594	-0.461422	0.0796238	-0.560645	0.0618857
	Sample 1374	-0.577992	-0.483094	0.0579405	-0.622983	0.0763581
	Sample 1375	-0.480217	-0.46649	0.000419684	-0.53138	0.046959
	Sample 1376	-0.412938	-0.49322	0.0844973	-0.709568	0.0868129
	Sample 1377	-0.416862	-0.552493	0.0852531	-0.750411	0.0948072
	Sample 1378	-0.425678	-0.427422	0.0781031	-0.709752	0.0748349
	Sample 1379	-0.370939	-0.407527	0.162697	-0.479223	0.0468738
	Sample 1380	-0.45683	-0.454141	0.0357551	-0.53477	0.0432026
	Sample 1381	-0.522344	-0.479899	-0.00279071	-0.609582	0.067075
	Sample 1382	-0.486378	-0.496656	0.110861	-0.461331	0.0407307
	Sample 1383	-0.546391	-0.504551	-0.0566289	-0.71942	0.0868821
	Sample 1384	-0.592667	-0.614113	0.0140283	-0.799092	0.130187
	Sample 1385	-0.358107	-0.565435	0.0771465	-0.7423	0.0939284
	Sample 1386	-0.479265	-0.480493	0.0232786	-0.487378	0.0478189
	Sample 1387	-0.413198	-0.571038	0.0943054	-0.609183	0.0602051
	Sample 1388	-0.42514	-0.455117	0.0521411	-0.652859	0.0636466
	Sample 1389	-0.373129	-0.282156	0.0564475	-0.463708	0.0239886
	Sample 1390	-0.304271	-0.459162	0.146852	-0.707414	0.0728865
	Sample 1391	-0.45215	-0.532888	0.0846634	-0.786828	0.110457
	Sample 1392	-0.328533	-0.49939	0.057008	-0.67056	0.0785146
	Sample 1393	-0.551898	-0.66746	-0.0232025	-0.747328	0.114811
	Sample 1394	-0.383548	-0.441713	0.166023	-0.619021	0.0697697
	Sample 1395	-0.493991	-0.673108	0.0184331	-0.73613	0.11436
	Sample 1396	-0.506404	-0.548597	0.0565931	-0.782514	0.115167
	Sample 1397	-0.542048	-0.556169	0.0200769	-0.625893	0.0843603
	Sample 1398	-0.417739	-0.590994	0.0573349	-0.741367	0.0994967
	Sample 1399	-0.558072	-0.435808	-0.013669	-0.517994	0.0425613
	Sample 1400	-0.452604	-0.460453	0.0499025	-0.674241	0.0833837
	Sample 1401	-0.47061	-0.387247	0.0341065	-0.489563	0.0381624
	Sample 1402	-0.42785	-0.461598	0.12736	-0.440943	0.0353687
	Sample 1403	-0.476061	-0.473203	0.0638474	-0.655435	0.0695121
	Sample 1404	-0.445517	-0.742507	0.0934576	-0.806278	0.137045
	Sample 1405	-0.445668	-0.463693	0.0196497	-0.546247	0.0361337
	Sample 1406	-0.401583	-0.64866	0.0322618	-0.807005	0.122528
	Sample 1407	-0.48404	-0.634414	0.0914304	-0.886138	0.127766
	Sample 1408	-0.560467	-0.487027	0.00554971	-0.624667	0.0708041
	Sample 1409	-0.392682	-0.52587	0.11556	-0.776277	0.103183
	Sample 1410	-0.333615	-0.640532	0.100637	-0.79081	0.117986
	Sample 1411	-0.411654	-0.650501	0.0659441	-0.817303	0.114901
	Sample 1412	-0.401986	-0.40412	0.0402126	-0.634517	0.0556126
	Sample 1413	-0.435518	-0.395853	0.0280154	-0.630785	0.0588045
	Sample 1414	-0.38271	-0.298983	0.0261359	-0.379886	0.00526542
	Sample 1415	-0.492128	-0.596728	0.0228425	-0.757351	0.11024
	Sample 1416	-0.451282	-0.576553	0.0561716	-0.652943	0.0915608
	Sample 1417	-0.490112	-0.57453	0.0721846	-0.737209	0.104226
	Sample 1418	-0.468874	-0.610889	0.00653167	-0.728331	0.101712
	Sample 1419	-0.386819	-0.580768	0.140495	-0.676527	0.0896488
	Sample 1420	-0.484335	-0.560553	-0.0042049	-0.723362	0.10155
	Sample 1421	-0.502297	-0.390929	0.000555182	-0.515471	0.0434465
	Sample 1422	-0.323025	-0.548296	0.163429	-0.614548	0.0711522
	Sample 1423	-0.535106	-0.490198	-0.00940543	-0.552674	0.0515874
	Sample 1424	-0.464086	-0.344005	-0.000952762	-0.357546	0.00182059
	Sample 1425	-0.59644	-0.542157	-0.0223175	-0.610022	0.0759078
	Sample 1426	-0.548686	-0.572669	-0.0163076	-0.772073	0.0933225
	Sample 1427	-0.404976	-0.650075	0.138833	-0.681333	0.0889812
	Sample 1428	-0.448355	-0.607254	0.092097	-0.61293	0.0865752
	Sample 1429	-0.558499	-0.575974	0.0120237	-0.729988	0.10123
	Sample 1430	-0.505674	-0.437592	0.0011627	-0.535092	0.0514989
	Sample 1431	-0.434252	-0.469004	0.128355	-0.605229	0.0663948
	Sample 1432	-0.46425	-0.512309	0.0507334	-0.619471	0.0770312
	Sample 1433	-0.499222	-0.413733	-0.00847213	-0.514211	0.0299474
	Sample 1434	-0.379215	-0.484613	0.137998	-0.516155	0.0532136
	Sample 1435	-0.379629	-0.611075	0.0285671	-0.741855	0.108568
	Sample 1436	-0.552722	-0.612854	0.0126013	-0.763551	0.120667
	Sample 1437	-0.50044	-0.539648	0.00279352	-0.637903	0.0782894
	Sample 1438	-0.463784	-0.414513	0.0359575	-0.635365	0.0706669
	Sample 1439	-0.513916	-0.520366	0.00196231	-0.610185	0.0544214
	Sample 1440	-0.484937	-0.693806	-0.00227322	-0.793957	0.13253
	Sample 1441	-0.366836	-0.604567	0.103362	-0.724066	0.109104
	Sample 1442	-0.436067	-0.541199	0.0890374	-0.647738	0.0744206
	Sample 1443	-0.484734	-0.511456	0.043528	-0.640312	0.0796764
	Sample 1444	-0.435507	-0.26809	0.0259856	-0.377004	-0.00392192
	Sample 1445	-0.337661	-0.65656	0.0676181	-0.656099	0.0840346
	Sample 1446	-0.536111	-0.621387	-0.0191071	-0.681845	0.0988065
	Sample 1447	-0.361939	-0.514247	0.11866	-0.730681	0.0677355
	Sample 1448	-0.470581	-0.409736	0.0563609	-0.490936	0.0454019
	Sample 1449	-0.342047	-0.585254	0.1251	-0.743187	0.0918295
	Sample 1450	-0.477537	-0.569738	0.103578	-0.74372	0.107872
	Sample 1451	-0.37725	-0.33335	0.143563	-0.443953	0.0181952
	Sample 1452	-0.378881	-0.331014	0.0926665	-0.435069	0.014263
	Sample 1453	-0.47136	-0.416717	0.056316	-0.578673	0.0559032
	Sample 1454	-0.444488	-0.479991	0.0347003	-0.490394	0.0387386
	Sample 1455	-0.50241	-0.478582	0.00803757	-0.648467	0.0700598
	Sample 1456	-0.440667	-0.620471	0.0296352	-0.794138	0.121801
	Sample 1457	-0.396943	-0.58494	-0.0186168	-0.751536	0.0917921
	Sample 1458	-0.439052	-0.53806	-0.0829659	-0.701329	0.092797
	Sample 1459	-0.302741	-0.46724	0.090133	-0.503872	0.0369016
	Sample 1460	-0.468117	-0.520223	0.0906733	-0.627196	0.068475
	Sample 1461	-0.451913	-0.611439	0.0420674	-0.60732	0.0796667
	Sample 1462	-0.451148	-0.667146	0.0212365	-0.714294	0.108452
	Sample 1463	-0.450226	-0.495466	0.0299598	-0.609374	0.0692403
	Sample 1464	-0.336554	-0.646251	0.0832126	-0.846728	0.126329
	Sample 1465	-0.356071	-0.577897	0.130316	-0.798751	0.114197
	Sample 1466	-0.357769	-0.540126	0.0514203	-0.577827	0.0637394
	Sample 1467	-0.396233	-0.509702	0.0249105	-0.700223	0.0743381
	Sample 1468	-0.497843	-0.364519	-0.0231573	-0.501373	0.0198707
	Sample 1469	-0.379342	-0.411459	0.137789	-0.397075	0.015327
	Sample 1470	-0.414073	-0.624057	0.0486906	-0.760341	0.112419
	Sample 1471	-0.38293	-0.428962	0.101207	-0.698344	0.0703524
	Sample 1472	-0.461696	-0.663872	0.0597095	-0.778822	0.124359
	Sample 1473	-0.465127	-0.540254	-0.00928342	-0.560318	0.0625384
	Sample 1474	-0.482185	-0.571214	0.0632505	-0.71892	0.105439
	Sample 1475	-0.633833	-0.655203	-0.102576	-0.797512	0.126438
	Sample 1476	-0.434784	-0.548266	0.0110287	-0.64164	0.080112
	Sample 1477	-0.474499	-0.708906	0.0381621	-0.700441	0.104316
	Sample 1478	-0.50123	-0.633145	0.0832098	-0.8089	0.1277
	Sample 1479	-0.586292	-0.418516	0.0400454	-0.475328	0.0397809
	Sample 1480	-0.43407	-0.743003	0.0280845	-0.945448	0.149637
	Sample 1481	-0.395796	-0.509138	0.0643716	-0.445668	0.0335085
	Sample 1482	-0.407611	-0.417273	0.143592	-0.506673	0.0408505
	Sample 1483	-0.437534	-0.537642	0.0887596	-0.648729	0.0818682
	Sample 1484	-0.333733	-0.400099	0.0815479	-0.44637	0.0145815
	Sample 1485	-0.431028	-0.51635	0.0874462	-0.6413	0.0703908
	Sample 1486	-0.389958	-0.644187	0.0636986	-0.819907	0.111509
	Sample 1487	-0.417082	-0.388303	0.109312	-0.484977	0.0270985
	Sample 1488	-0.454495	-0.602096	0.0191349	-0.695036	0.0909887
	Sample 1489	-0.347874	-0.430571	0.0684012	-0.825587	0.0866193
	Sample 1490	-0.392739	-0.438621	0.0142488	-0.581479	0.0527318
	Sample 1491	-0.40415	-0.541645	0.0460386	-0.549335	0.0769287
	Sample 1492	-0.569954	-0.417796	-0.0266387	-0.548867	0.0401828
	Sample 1493	-0.37038	-0.399388	0.104414	-0.565428	0.0339874
	Sample 1494	-0.45277	-0.381739	0.0414283	-0.672158	0.0690596
	Sample 1495	-0.454206	-0.462418	0.0374734	-0.614855	0.0644129
	Sample 1496	-0.373385	-0.602153	0.127034	-0.708012	0.092937
	Sample 1497	-0.496319	-0.472964	0.00251641	-0.646367	0.0748249
	Sample 1498	-0.53411	-0.500223	0.014817	-0.626287	0.0824924
	Sample 1499	-0.519342	-0.464842	0.0424953	-0.606003	0.0690172
	Sample 1500	-0.443928	-0.71331	0.0275117	-0.972851	0.153218
	Sample 1501	-0.366374	-0.447237	0.0814641	-0.735779	0.0818128
	Sample 1502	-0.424389	-0.553245	0.0626974	-0.657819	0.0840947
	Sample 1503	-0.488486	-0.658595	0.0342764	-0.847785	0.129428
	Sample 1504	-0.510667	-0.423139	0.0190281	-0.466974	0.0295169
	Sample 1505	-0.41453	-0.393124	0.0671795	-0.562224	0.0432016
	Sample 1506	-0.515593	-0.431755	-0.00533048	-0.482833	0.0363222
	Sample 1507	-0.355648	-0.78158	0.0700144	-0.976448	0.161424
	Sample 1508	-0.435102	-0.494664	0.0778126	-0.675281	0.0805627
	Sample 1509	-0.442848	-0.401365	0.0543065	-0.580411	0.0462369
	Sample 1510	-0.456026	-0.532704	0.103971	-0.725773	0.0952021
	Sample 1511	-0.471108	-0.400953	0.0678111	-0.447563	0.0263738
	Sample 1512	-0.427362	-0.472401	0.0371297	-0.682177	0.071777
	Sample 1513	-0.355828	-0.588639	0.103152	-0.590446	0.0685214
	Sample 1514	-0.364575	-0.422337	0.157664	-0.640906	0.0720264
	Sample 1515	-0.486785	-0.451725	-0.0394241	-0.571365	0.0504651
	Sample 1516	-0.389247	-0.564288	0.0970552	-0.684351	0.0878728
	Sample 1517	-0.406469	-0.381259	0.0669641	-0.490997	0.0230338
	Sample 1518	-0.472635	-0.47166	0.0977978	-0.553053	0.0483217
	Sample 1519	-0.325073	-0.55037	0.0639954	-0.812451	0.0971739
	Sample 1520	-0.397789	-0.570663	0.0381534	-0.733034	0.0905769
	Sample 1521	-0.555006	-0.465652	0.0420076	-0.542995	0.0628185
	Sample 1522	-0.410217	-0.63048	0.0843606	-0.830617	0.113474
	Sample 1523	-0.402713	-0.533741	0.0700419	-0.706202	0.0955646
	Sample 1524	-0.428816	-0.616401	0.0776936	-0.812927	0.117965
	Sample 1525	-0.426657	-0.548321	0.0540918	-0.77085	0.106083
	Sample 1526	-0.511806	-0.6284	0.0773328	-0.765454	0.117636
	Sample 1527	-0.384234	-0.474569	0.0537727	-0.700584	0.0744324
	Sample 1528	-0.618204	-0.487484	-0.0574071	-0.654342	0.0756557
	Sample 1529	-0.516886	-0.54415	0.0627362	-0.603823	0.0814341
	Sample 1530	-0.476963	-0.74644	0.0461101	-0.857206	0.145466
	Sample 1531	-0.573401	-0.593441	-0.00210712	-0.802295	0.114051
	Sample 1532	-0.355902	-0.429333	0.131087	-0.531237	0.0370383
	Sample 1533	-0.342923	-0.546945	0.0555527	-0.705061	0.07558
	Sample 1534	-0.47318	-0.365115	0.0289166	-0.406014	0.0171237
	Sample 1535	-0.448827	-0.5047	-0.00791829	-0.692285	0.0602981
	Sample 1536	-0.519459	-0.566494	0.0111398	-0.69278	0.0986545
	Sample 1537	-0.529067	-0.529969	-0.00320986	-0.627823	0.0785109
	Sample 1538	-0.371317	-0.407432	0.0831662	-0.526207	0.0358812
	Sample 1539	-0.563691	-0.605969	-0.0287418	-0.702572	0.102283
	Sample 1540	-0.549877	-0.54459	0.00204193	-0.715022	0.0998156
	Sample 1541	-0.448803	-0.572453	0.096797	-0.664886	0.0921384
	Sample 1542	-0.411927	-0.70621	0.0898695	-0.868973	0.137376
	Sample 1543	-0.496288	-0.435043	0.019164	-0.594567	0.0516928
	Sample 1544	-0.432773	-0.590597	-0.0104095	-0.733888	0.09735
	Sample 1545	-0.328782	-0.334688	0.103449	-0.5294	0.0274042
	Sample 1546	-0.544041	-0.536453	0.0323289	-0.637034	0.0771384
	Sample 1547	-0.389384	-0.524506	0.0789953	-0.607102	0.0634444
	Sample 1548	-0.545129	-0.636468	0.00152808	-0.744664	0.11476
	Sample 1549	-0.479089	-0.663703	0.0879877	-0.724581	0.110699
	Sample 1550	-0.406477	-0.439628	0.0920721	-0.556438	0.0448341
	Sample 1551	-0.439237	-0.437758	0.0527364	-0.655039	0.0634384
	Sample 1552	-0.36568	-0.636338	0.0584239	-0.87197	0.127418
	Sample 1553	-0.442202	-0.511427	0.0586274	-0.658202	0.0830028
	Sample 1554	-0.482305	-0.603909	0.103771	-0.717275	0.100682
	Sample 1555	-0.441444	-0.460238	0.0798414	-0.557312	0.0473741
	Sample 1556	-0.512028	-0.60403	-0.0148357	-0.764766	0.102535
	Sample 1557	-0.490587	-0.677366	0.0405322	-0.95642	0.148548
	Sample 1558	-0.333623	-0.472672	0.0628493	-0.55758	0.0440405
	Sample 1559	-0.465741	-0.597099	0.0620462	-0.749246	0.110607
	Sample 1560	-0.445901	-0.478245	0.0515371	-0.499697	0.0475214
	Sample 1561	-0.443456	-0.390764	-0.00267297	-0.58051	0.0559454
	Sample 1562	-0.345846	-0.812725	0.0778117	-1.01936	0.170897
	Sample 1563	-0.340105	-0.497062	0.109613	-0.665416	0.0711137
	Sample 1564	-0.483618	-0.495516	0.0940758	-0.448384	0.0409185
	Sample 1565	-0.381859	-0.798266	0.105321	-0.857318	0.151977
	Sample 1566	-0.513088	-0.424376	0.025874	-0.614324	0.064126
	Sample 1567	-0.390748	-0.429488	0.0562229	-0.553266	0.0408384
	Sample 1568	-0.5019	-0.464751	0.0576298	-0.679151	0.0841061
	Sample 1569	-0.475841	-0.478108	0.0407078	-0.459262	0.0378321
	Sample 1570	-0.477534	-0.542419	0.0454824	-0.49855	0.0646118
	Sample 1571	-0.410881	-0.414478	0.089688	-0.531138	0.0304198
	Sample 1572	-0.570744	-0.53615	0.0277456	-0.535355	0.0623553
	Sample 1573	-0.38764	-0.6451	0.112145	-0.730483	0.104685
	Sample 1574	-0.424511	-0.328402	0.0948618	-0.279612	-0.017725
	Sample 1575	-0.415619	-0.644876	-0.0142321	-0.73007	0.101424
	Sample 1576	-0.360154	-0.515455	0.133595	-0.539345	0.0529512
	Sample 1577	-0.442727	-0.343159	0.025139	-0.451791	0.0162001
	Sample 1578	-0.547235	-0.572108	-0.0418597	-0.782094	0.109682
	Sample 1579	-0.475201	-0.615593	0.0441931	-0.722059	0.110298
	Sample 1580	-0.422934	-0.585326	0.0223233	-0.803688	0.107627
	Sample 1581	-0.577565	-0.592856	0.0387018	-0.748248	0.114257
	Sample 1582	-0.378099	-0.54389	0.0516204	-0.651579	0.0828834
	Sample 1583	-0.452641	-0.513128	0.0212381	-0.604346	0.0699764
	Sample 1584	-0.293965	-0.397451	0.15044	-0.407482	0.0141513
	Sample 1585	-0.347909	-0.602866	0.106574	-0.660788	0.0848032
	Sample 1586	-0.360867	-0.305792	0.151336	-0.524633	0.0234205
	Sample 1587	-0.602934	-0.378224	-0.0140372	-0.536637	0.0473975
	Sample 1588	-0.505757	-0.436626	-0.00387005	-0.627289	0.0658012
	Sample 1589	-0.40347	-0.495887	0.0785455	-0.770438	0.092088
	Sample 1590	-0.432528	-0.448613	-0.00262048	-0.623432	0.058701
	Sample 1591	-0.428706	-0.447401	0.0269531	-0.687137	0.0826497
	Sample 1592	-0.368124	-0.49361	0.128159	-0.57455	0.0540378
	Sample 1593	-0.545976	-0.48947	0.00882355	-0.726053	0.0930827
	Sample 1594	-0.399136	-0.474556	0.0982079	-0.682616	0.0722133
	Sample 1595	-0.343413	-0.658695	0.0800943	-0.891504	0.139988
	Sample 1596	-0.475349	-0.580892	0.0751396	-0.597921	0.0763167
	Sample 1597	-0.487555	-0.601286	0.0173833	-0.785255	0.117386
	Sample 1598	-0.409749	-0.736765	0.0473791	-0.93455	0.143844
	Sample 1599	-0.462519	-0.506044	0.0651473	-0.61899	0.0772607
	Sample 1600	-0.480162	-0.562217	-0.00924242	-0.830032	0.104572
	Sample 1601	-0.481553	-0.425177	-0.0123795	-0.545697	0.0412497
	Sample 1602	-0.40543	-0.58981	0.0669081	-0.721058	0.111299
	Sample 1603	-0.57272	-0.456941	-0.0434965	-0.56185	0.0495474
	Sample 1604	-0.523055	-0.447134	0.0625439	-0.538816	0.0654687
	Sample 1605	-0.347496	-0.58676	0.182278	-0.557231	0.0604407
	Sample 1606	-0.578446	-0.505313	0.0344333	-0.603139	0.0705656
	Sample 1607	-0.462811	-0.550112	0.0610956	-0.611288	0.0687604
	Sample 1608	-0.412949	-0.360749	0.0504107	-0.545738	0.0438384
	Sample 1609	-0.322176	-0.605568	0.120322	-0.72972	0.106063
	Sample 1610	-0.611872	-0.54881	0.0229175	-0.691517	0.0967511
	Sample 1611	-0.559943	-0.241755	-0.0490065	-0.473819	0.0116585
	Sample 1612	-0.4821	-0.538728	-0.0353398	-0.716874	0.082811
	Sample 1613	-0.54873	-0.558721	0.0326203	-0.738501	0.105339
	Sample 1614	-0.446606	-0.596889	-0.0100675	-0.759737	0.113892
	Sample 1615	-0.507379	-0.457538	0.0327281	-0.458626	0.0396396
	Sample 1616	-0.562196	-0.447831	-0.00854047	-0.541866	0.0509596
	Sample 1617	-0.522746	-0.325217	-0.0146892	-0.401665	0.00665634
	Sample 1618	-0.436496	-0.649696	0.099216	-0.639736	0.0952482
	Sample 1619	-0.43036	-0.632401	0.0527861	-0.753373	0.10418
	Sample 1620	-0.503827	-0.492603	0.0752928	-0.664404	0.0847114
	Sample 1621	-0.38497	-0.656478	0.115093	-0.7026	0.0952882
	Sample 1622	-0.51257	-0.60914	0.0190337	-0.686409	0.0971089
	Sample 1623	-0.444877	-0.491578	0.0866236	-0.670077	0.0826208
	Sample 1624	-0.39691	-0.594488	0.00746765	-0.564787	0.0728739
	Sample 1625	-0.46958	-0.689613	0.12269	-0.743863	0.117564
	Sample 1626	-0.414986	-0.525737	0.0620119	-0.70985	0.0830119
	Sample 1627	-0.576714	-0.529952	-0.0632493	-0.65245	0.0866645
	Sample 1628	-0.401902	-0.520933	0.0750862	-0.523702	0.0563487
	Sample 1629	-0.442092	-0.358579	0.0737127	-0.440386	0.0102969
	Sample 1630	-0.451711	-0.632652	-0.00762831	-0.653299	0.0853811
	Sample 1631	-0.4146	-0.544089	0.0572483	-0.618436	0.0685086
	Sample 1632	-0.498514	-0.656273	0.0530741	-0.871363	0.141217
	Sample 1633	-0.492922	-0.463109	0.106909	-0.530857	0.0563023
	Sample 1634	-0.462608	-0.62642	0.0424861	-0.678617	0.098262
	Sample 1635	-0.389041	-0.627284	0.0587926	-0.752773	0.0919309
	Sample 1636	-0.466339	-0.507038	-0.00275411	-0.644639	0.079749
	Sample 1637	-0.398004	-0.558358	0.114003	-0.782087	0.116355
	Sample 1638	-0.425503	-0.518587	0.0731671	-0.668224	0.0842703
	Sample 1639	-0.442291	-0.655678	0.133313	-0.662747	0.088684
	Sample 1640	-0.435015	-0.481678	0.023555	-0.647013	0.0851485
	Sample 1641	-0.333537	-0.736778	0.0958484	-0.900968	0.133461
	Sample 1642	-0.350203	-0.441608	0.111782	-0.582153	0.0550737
	Sample 1643	-0.565971	-0.517098	0.0656068	-0.638115	0.0828576
	Sample 1644	-0.420822	-0.750847	0.0996095	-0.961955	0.159067
	Sample 1645	-0.461638	-0.815825	-0.0181708	-1.03575	0.178455
	Sample 1646	-0.48922	-0.633169	0.0705376	-0.846505	0.12837
	Sample 1647	-0.368136	-0.175895	0.0856215	-0.322888	-0.0303119
	Sample 1648	-0.579041	-0.576123	-0.00242765	-0.774695	0.114229
	Sample 1649	-0.417374	-0.616434	0.0902837	-0.715456	0.105452
	Sample 1650	-0.51448	-0.480804	-0.0112016	-0.678029	0.074823
	Sample 1651	-0.390724	-0.546893	0.0300044	-0.6851	0.0840331
	Sample 1652	-0.40059	-0.593432	0.0456492	-0.856606	0.109327
	Sample 1653	-0.422988	-0.511864	0.0560508	-0.69487	0.0864382
	Sample 1654	-0.46007	-0.477824	0.0470439	-0.590175	0.0533139
	Sample 1655	-0.461365	-0.574004	0.0166378	-0.605635	0.0713311
	Sample 1656	-0.586676	-0.446912	0.0294923	-0.515248	0.0535317
	Sample 1657	-0.522201	-0.488118	0.0682216	-0.565426	0.0683093
	Sample 1658	-0.479855	-0.490873	-0.0216459	-0.567983	0.0707591
	Sample 1659	-0.444067	-0.470354	0.0472826	-0.54631	0.0455487
	Sample 1660	-0.502544	-0.652607	-0.023434	-0.742509	0.12291
	Sample 1661	-0.440076	-0.497237	0.0247927	-0.584999	0.0534326
	Sample 1662	-0.424881	-0.487297	0.0757675	-0.445589	0.0324912
	Sample 1663	-0.486223	-0.581821	0.0636481	-0.657007	0.103787
	Sample 1664	-0.420161	-0.630831	0.115184	-0.665969	0.107991
	Sample 1665	-0.518126	-0.311008	0.0241549	-0.585062	0.038189
	Sample 1666	-0.382331	-0.701116	0.0778049	-0.838579	0.133381
	Sample 1667	-0.536533	-0.512654	0.0236494	-0.674876	0.0754265
	Sample 1668	-0.31186	-0.400278	0.121167	-0.516823	0.024414
	Sample 1669	-0.347399	-0.514946	0.11345	-0.676944	0.0744496
	Sample 1670	-0.474087	-0.502824	0.0856907	-0.509925	0.0523553
	Sample 1671	-0.467639	-0.524668	0.033423	-0.635456	0.0782672
	Sample 1672	-0.419892	-0.500919	0.0523188	-0.687491	0.0879376
	Sample 1673	-0.398968	-0.48445	0.06505	-0.661523	0.0736792
	Sample 1674	-0.297497	-0.710403	0.123496	-0.667567	0.0934123
	Sample 1675	-0.475954	-0.410998	0.0300932	-0.423588	0.0273038
	Sample 1676	-0.423456	-0.608965	0.0311311	-0.693092	0.112153
	Sample 1677	-0.381087	-0.515406	0.101055	-0.730734	0.0953066
	Sample 1678	-0.521657	-0.72004	0.040146	-0.818441	0.141504
	Sample 1679	-0.315498	-0.473127	0.169134	-0.467968	0.0406073
	Sample 1680	-0.454993	-0.661666	0.0611252	-0.846872	0.132107
	Sample 1681	-0.482338	-0.262187	-0.0601162	-0.562672	0.0308737
	Sample 1682	-0.433252	-0.511266	0.0430283	-0.621428	0.0657372
	Sample 1683	-0.399589	-0.477794	0.0815087	-0.656827	0.083798
	Sample 1684	-0.445016	-0.527004	0.08187	-0.672868	0.0807826
	Sample 1685	-0.488747	-0.372093	0.0426568	-0.502869	0.0377113
	Sample 1686	-0.373261	-0.711744	0.113003	-0.794181	0.136462
	Sample 1687	-0.399018	-0.655671	0.00332937	-0.846336	0.122434
	Sample 1688	-0.465434	-0.449663	-0.00079952	-0.512767	0.0321844
	Sample 1689	-0.373395	-0.393479	0.103166	-0.537311	0.0416069
	Sample 1690	-0.474742	-0.581969	0.00302935	-0.665908	0.072595
	Sample 1691	-0.528806	-0.417099	0.0286703	-0.618185	0.0639279
	Sample 1692	-0.457065	-0.689855	0.0354269	-0.870425	0.142504
	Sample 1693	-0.459563	-0.555791	0.133295	-0.633132	0.0766928
	Sample 1694	-0.473637	-0.513059	0.00617506	-0.69215	0.0798892
	Sample 1695	-0.486837	-0.53041	0.0542712	-0.641568	0.0697724
	Sample 1696	-0.493929	-0.390716	0.0238782	-0.506194	0.0334215
	Sample 1697	-0.537923	-0.554207	0.00875405	-0.722593	0.0951789
	Sample 1698	-0.438262	-0.328954	0.0541245	-0.527484	0.0346795
	Sample 1699	-0.41385	-0.510152	0.0551134	-0.552219	0.0490242
	Sample 1700	-0.376348	-0.300474	0.0692653	-0.446278	0.00480482
	Sample 1701	-0.422304	-0.446053	0.046448	-0.686701	0.0769238
	Sample 1702	-0.437985	-0.504965	0.0708778	-0.648352	0.0857067
	Sample 1703	-0.43126	-0.5957	0.0771777	-0.685648	0.103932
	Sample 1704	-0.445437	-0.572913	0.0325945	-0.77981	0.110618
	Sample 1705	-0.439302	-0.391133	0.137631	-0.48099	0.0378251
	Sample 1706	-0.406467	-0.399086	0.0303321	-0.625277	0.0495121
	Sample 1707	-0.32909	-0.365845	0.156592	-0.433123	0.0069635
	Sample 1708	-0.39787	-0.693771	0.133599	-0.864275	0.140707
	Sample 1709	-0.378872	-0.407623	0.0754109	-0.594953	0.0558013
	Sample 1710	-0.408839	-0.437582	0.0978728	-0.657374	0.0690665
	Sample 1711	-0.441827	-0.483141	0.0465789	-0.515301	0.0441377
	Sample 1712	-0.419602	-0.553533	0.0125061	-0.715721	0.083882
	Sample 1713	-0.374782	-0.755357	0.115894	-0.801883	0.129024
	Sample 1714	-0.399112	-0.515456	0.0574951	-0.643517	0.064758
	Sample 1715	-0.414405	-0.32797	0.122975	-0.536335	0.0292597
	Sample 1716	-0.336576	-0.538176	0.0702398	-0.84877	0.103983
	Sample 1717	-0.409864	-0.394315	0.0637515	-0.560129	0.0455502
	Sample 1718	-0.550805	-0.520906	-0.00467173	-0.594899	0.0722105
	Sample 1719	-0.450386	-0.293859	-0.0248887	-0.467175	0.015021
	Sample 1720	-0.545257	-0.521459	-0.0537841	-0.746083	0.0841212
	Sample 1721	-0.448269	-0.4371	0.0395859	-0.481365	0.0359895
	Sample 1722	-0.532982	-0.654323	-0.0188743	-0.93147	0.14115
	Sample 1723	-0.492089	-0.578104	0.0100666	-0.665255	0.0812119
	Sample 1724	-0.436843	-0.463858	0.107754	-0.544184	0.0533007
	Sample 1725	-0.359636	-0.480553	0.150858	-0.626981	0.0680204
	Sample 1726	-0.4863	-0.430369	-0.0381442	-0.638709	0.0636525
	Sample 1727	-0.424208	-0.660009	0.0143758	-0.813251	0.1146
	Sample 1728	-0.52022	-0.502708	0.0403693	-0.643167	0.0849988
	Sample 1729	-0.493473	-0.467976	0.00767957	-0.504417	0.0374453
	Sample 1730	-0.592379	-0.530029	-0.00876509	-0.551795	0.0646877
	Sample 1731	-0.431988	-0.480255	0.0685051	-0.751243	0.0859822
	Sample 1732	-0.396008	-0.456437	0.119408	-0.570511	0.0575886
	Sample 1733	-0.592232	-0.539027	-0.0251635	-0.697286	0.0856178
	Sample 1734	-0.670797	-0.64916	-0.0319992	-0.7656	0.127797
	Sample 1735	-0.313024	-0.446056	0.0963757	-0.559389	0.0353788
	Sample 1736	-0.375551	-0.617464	0.0483196	-0.792192	0.107118
	Sample 1737	-0.464264	-0.593858	0.0352122	-0.62033	0.0785781
	Sample 1738	-0.559254	-0.55658	0.00154573	-0.640372	0.0859115
	Sample 1739	-0.460977	-0.680787	0.0886791	-0.811036	0.13766
	Sample 1740	-0.397286	-0.615187	0.0922727	-0.656802	0.0840859
	Sample 1741	-0.382115	-0.662671	0.0631363	-0.842114	0.120359
	Sample 1742	-0.44829	-0.458178	0.0808428	-0.448376	0.0347353
	Sample 1743	-0.504183	-0.489191	0.00897385	-0.521132	0.0551696
	Sample 1744	-0.459942	-0.464641	0.0159372	-0.604919	0.0625339
	Sample 1745	-0.461524	-0.402555	0.0683692	-0.673039	0.0566055
	Sample 1746	-0.524685	-0.292166	0.0828719	-0.477551	0.0141247
	Sample 1747	-0.439622	-0.446968	0.106016	-0.536608	0.0398807
	Sample 1748	-0.302653	-0.547576	0.044712	-0.736517	0.0856856
	Sample 1749	-0.410412	-0.580081	0.135424	-0.715603	0.0982364
	Sample 1750	-0.364086	-0.694617	0.101387	-0.887158	0.149767
	Sample 1751	-0.320937	-0.701715	0.165862	-0.833255	0.125981
	Sample 1752	-0.543897	-0.548812	-0.0084257	-0.697249	0.101693
	Sample 1753	-0.470044	-0.449536	0.0402065	-0.660108	0.0771066
	Sample 1754	-0.349561	-0.547955	0.0660079	-0.708031	0.0953732
	Sample 1755	-0.397988	-0.577167	0.0381158	-0.800243	0.100018
	Sample 1756	-0.572195	-0.3757	-0.00759217	-0.614112	0.0512452
	Sample 1757	-0.330081	-0.619001	0.0960749	-0.727828	0.103937
	Sample 1758	-0.368373	-0.522974	0.110021	-0.451087	0.046716
	Sample 1759	-0.416538	-0.612556	0.0658906	-0.781886	0.112093
	Sample 1760	-0.454622	-0.363238	0.132703	-0.427552	0.0327512
	Sample 1761	-0.546911	-0.421266	0.0351882	-0.532209	0.0549249
	Sample 1762	-0.568321	-0.341494	0.00971185	-0.508759	0.0433301
	Sample 1763	-0.400257	-0.324843	0.0151569	-0.515578	0.0241033
	Sample 1764	-0.383137	-0.772323	0.102541	-0.819281	0.146713
	Sample 1765	-0.458143	-0.609454	0.0805357	-0.7065	0.101405
	Sample 1766	-0.440635	-0.671008	0.078018	-0.775405	0.119862
	Sample 1767	-0.495405	-0.531411	-0.049914	-0.669974	0.080467
	Sample 1768	-0.469068	-0.574996	0.0519863	-0.806997	0.119138
	Sample 1769	-0.3555	-0.427969	0.104589	-0.520007	0.0357268
	Sample 1770	-0.428078	-0.501311	0.0657922	-0.679228	0.0830966
	Sample 1771	-0.254727	-0.582372	0.086314	-0.675769	0.0783868
	Sample 1772	-0.376849	-0.492158	0.0834618	-0.710407	0.0867092
	Sample 1773	-0.452161	-0.551019	0.0424581	-0.705303	0.0913616
	Sample 1774	-0.445014	-0.616217	0.0388887	-0.731673	0.0987271
	Sample 1775	-0.411559	-0.615808	0.0200396	-0.678512	0.0885178
	Sample 1776	-0.365766	-0.623566	0.116886	-0.682032	0.0816061
	Sample 1777	-0.575947	-0.540456	-0.00338826	-0.69599	0.086668
	Sample 1778	-0.605147	-0.45921	-0.0036632	-0.557855	0.0564201
	Sample 1779	-0.419933	-0.642079	0.0441124	-0.590653	0.0897506
	Sample 1780	-0.501948	-0.615075	0.062063	-0.792179	0.117095
	Sample 1781	-0.397161	-0.482565	0.0671364	-0.561633	0.0692026
	Sample 1782	-0.396545	-0.406606	0.0858548	-0.511029	0.0363372
	Sample 1783	-0.422188	-0.459866	0.0570187	-0.668982	0.0727297
	Sample 1784	-0.360096	-0.737365	0.0731743	-0.686569	0.0904266
	Sample 1785	-0.418205	-0.585848	0.153075	-0.641925	0.0864261
	Sample 1786	-0.598463	-0.482741	-0.0397467	-0.552514	0.0552733
	Sample 1787	-0.541408	-0.360399	0.0391152	-0.523912	0.0373577
	Sample 1788	-0.432113	-0.42144	0.104013	-0.681835	0.0709237
	Sample 1789	-0.465459	-0.503734	-0.0241623	-0.559157	0.0540217
	Sample 1790	-0.499625	-0.518291	0.0278011	-0.691159	0.0939557
	Sample 1791	-0.421441	-0.359923	0.063962	-0.620429	0.0489111
	Sample 1792	-0.551597	-0.486422	0.0182824	-0.740697	0.0982135
	Sample 1793	-0.35017	-0.272052	0.0608928	-0.312632	-0.0164335
	Sample 1794	-0.536888	-0.55757	0.0661844	-0.657118	0.09349
	Sample 1795	-0.4057	-0.298772	0.0629143	-0.292568	-0.0103701
	Sample 1796	-0.500143	-0.511164	0.0348877	-0.705334	0.0842825
	Sample 1797	-0.422686	-0.560786	0.0369233	-0.842154	0.109799
	Sample 1798	-0.336747	-0.989331	0.0881676	-1.13629	0.202158
	Sample 1799	-0.349735	-0.406506	0.107575	-0.5896	0.0387357
	Sample 1800	-0.442292	-0.446001	0.0260494	-0.529375	0.0355692
	Sample 1801	-0.459253	-0.512873	0.090589	-0.628927	0.084737
	Sample 1802	-0.410679	-0.508692	0.0654497	-0.67327	0.0793038
	Sample 1803	-0.418283	-0.589011	0.0413757	-0.861108	0.116714
	Sample 1804	-0.436724	-0.490163	0.0563736	-0.671084	0.0689408
	Sample 1805	-0.314678	-0.473171	0.129309	-0.591815	0.0511541
	Sample 1806	-0.471329	-0.542605	-0.010479	-0.673179	0.0837462
	Sample 1807	-0.53044	-0.618862	-0.0145922	-0.692585	0.0978716
	Sample 1808	-0.555619	-0.642529	-0.00560578	-0.802915	0.129608
	Sample 1809	-0.482945	-0.367698	0.0367265	-0.402471	0.00920566
	Sample 1810	-0.41356	-0.497586	0.00954444	-0.569169	0.0621419
	Sample 1811	-0.512661	-0.406992	-0.0129687	-0.475962	0.0245796
	Sample 1812	-0.491176	-0.443606	0.0228529	-0.688265	0.0740661
	Sample 1813	-0.459268	-0.462955	0.0570076	-0.5968	0.0564429
	Sample 1814	-0.465631	-0.404671	0.152557	-0.441858	0.0229874
	Sample 1815	-0.510176	-0.371982	0.0157329	-0.608104	0.0662334
	Sample 1816	-0.477348	-0.503362	0.0547484	-0.650114	0.0786704
	Sample 1817	-0.448593	-0.513237	0.0267018	-0.625479	0.068405
	Sample 1818	-0.422037	-0.6015	0.0381621	-0.725878	0.0953057
	Sample 1819	-0.441888	-0.611395	0.0605661	-0.647756	0.0809946
	Sample 1820	-0.416537	-0.73044	0.0297509	-0.881367	0.137678
	Sample 1821	-0.468389	-0.559083	0.05437	-0.78878	0.107961
	Sample 1822	-0.504119	-0.40545	0.0302219	-0.495244	0.0291334
	Sample 1823	-0.392446	-0.536007	0.147239	-0.524975	0.0518289
	Sample 1824	-0.603756	-0.517618	-0.0127542	-0.618235	0.0798149
	Sample 1825	-0.317754	-0.631652	0.107978	-0.792024	0.102335
	Sample 1826	-0.500257	-0.342163	0.0244556	-0.43802	0.0185442
	Sample 1827	-0.452616	-0.529547	0.0736859	-0.619615	0.0768675
	Sample 1828	-0.501492	-0.507779	-0.0275596	-0.653401	0.0835552
	Sample 1829	-0.45498	-0.553191	0.0364454	-0.591522	0.0676331
	Sample 1830	-0.450365	-0.574723	0.0093462	-0.700606	0.0953693
	Sample 1831	-0.39784	-0.384691	0.128881	-0.42443	0.0193293
	Sample 1832	-0.471536	-0.527493	0.0351461	-0.422113	0.0364572
	Sample 1833	-0.369883	-0.692555	0.140785	-0.826547	0.126548
	Sample 1834	-0.509552	-0.438662	-0.0192195	-0.603058	0.0586485
	Sample 1835	-0.555238	-0.576681	-0.0310465	-0.684881	0.0809638
	Sample 1836	-0.437164	-0.504775	0.0245357	-0.698927	0.0849228
	Sample 1837	-0.364296	-0.536698	0.141087	-0.625187	0.0797572
	Sample 1838	-0.369438	-0.602849	0.0968439	-0.695488	0.0942496
	Sample 1839	-0.554657	-0.371764	-0.026278	-0.484462	0.0216895
	Sample 1840	-0.528553	-0.511166	0.124428	-0.712139	0.0888541
	Sample 1841	-0.431171	-0.418593	0.0902981	-0.55664	0.0551853
	Sample 1842	-0.614498	-0.581115	0.100411	-0.612392	0.0939232
	Sample 1843	-0.416638	-0.435192	0.0110317	-0.47899	0.0385244
	Sample 1844	-0.536329	-0.414276	-0.0634357	-0.666445	0.0695034
	Sample 1845	-0.413372	-0.749337	0.0768655	-0.812536	0.139211
	Sample 1846	-0.532892	-0.432397	0.00919261	-0.42573	0.0252459
	Sample 1847	-0.330555	-0.398844	0.0958968	-0.539322	0.0438308
	Sample 1848	-0.506792	-0.643109	0.0675669	-0.768473	0.113978
	Sample 1849	-0.409567	-0.542057	0.103813	-0.656701	0.0781275
	Sample 1850	-0.287154	-0.366081	0.0997363	-0.526084	0.041705
	Sample 1851	-0.392062	-0.48706	0.134924	-0.598368	0.0571212
	Sample 1852	-0.381561	-0.514287	0.0499676	-0.766183	0.104738
	Sample 1853	-0.499483	-0.467159	-0.0400308	-0.661781	0.0655318
	Sample 1854	-0.519799	-0.356502	0.0087102	-0.481299	0.0275741
	Sample 1855	-0.602096	-0.450451	-0.0171876	-0.620625	0.0656189
	Sample 1856	-0.414704	-0.371572	0.0683764	-0.532776	0.0213514
	Sample 1857	-0.453325	-0.645142	0.0192636	-0.890926	0.132087
	Sample 1858	-0.453851	-0.553521	0.075564	-0.712609	0.0994758
	Sample 1859	-0.387879	-0.457621	0.0308451	-0.662948	0.0709826
	Sample 1860	-0.437055	-0.535896	0.0628334	-0.652025	0.079256
	Sample 1861	-0.453605	-0.684684	0.111935	-0.8281	0.137751
	Sample 1862	-0.375147	-0.565618	0.0829493	-0.683774	0.0900242
	Sample 1863	-0.376414	-0.527098	0.0616799	-0.655229	0.0717134
	Sample 1864	-0.461556	-0.886974	0.0257046	-0.914286	0.170795
	Sample 1865	-0.378192	-0.647678	0.144525	-0.805218	0.122917
	Sample 1866	-0.458313	-0.457247	0.0251789	-0.561288	0.0519243
	Sample 1867	-0.361855	-0.435739	0.0735573	-0.637109	0.0704383
	Sample 1868	-0.474273	-0.614625	0.0668232	-0.774975	0.114461
	Sample 1869	-0.376154	-0.593428	0.157486	-0.698295	0.105652
	Sample 1870	-0.429626	-0.528207	0.0900518	-0.576878	0.066242
	Sample 1871	-0.422639	-0.690726	0.108232	-0.669096	0.09628
	Sample 1872	-0.458715	-0.57595	0.0547521	-0.802735	0.10605
	Sample 1873	-0.462981	-0.554827	0.0550979	-0.703408	0.0939404
	Sample 1874	-0.437147	-0.608446	0.12154	-0.769031	0.107482
	Sample 1875	-0.505012	-0.277666	-0.0116884	-0.51868	0.0238887
	Sample 1876	-0.378684	-0.565485	0.0424376	-0.78304	0.0970148
	Sample 1877	-0.402914	-0.539048	0.0408205	-0.659616	0.0839831
	Sample 1878	-0.447619	-0.368124	0.0229647	-0.445155	0.0168157
	Sample 1879	-0.433707	-0.587552	0.0447275	-0.658061	0.0794052
	Sample 1880	-0.460349	-0.689306	0.0791221	-0.600673	0.0905308
	Sample 1881	-0.5396	-0.570273	0.00930921	-0.664567	0.0899388
	Sample 1882	-0.434638	-0.531263	0.0725312	-0.659489	0.0793662
	Sample 1883	-0.364352	-0.432684	0.130609	-0.649138	0.0649982
	Sample 1884	-0.455663	-0.580564	0.0494928	-0.635225	0.089956
	Sample 1885	-0.424323	-0.467481	0.0283651	-0.553194	0.0473849
	Sample 1886	-0.49743	-0.66367	0.0509678	-0.701641	0.116198
	Sample 1887	-0.396586	-0.366613	0.089641	-0.311875	0.00310615
	Sample 1888	-0.37697	-0.519221	0.00270089	-0.785381	0.0926152
	Sample 1889	-0.404165	-0.572516	0.0703336	-0.487685	0.0508836
	Sample 1890	-0.556947	-0.501123	0.0167107	-0.627978	0.0755812
	Sample 1891	-0.593424	-0.432747	-0.0133635	-0.612611	0.0655633
	Sample 1892	-0.403646	-0.386851	0.107805	-0.450757	0.0322665
	Sample 1893	-0.389797	-0.518498	0.0725235	-0.658575	0.0809806
	Sample 1894	-0.388126	-0.644544	0.103985	-0.769972	0.12375
	Sample 1895	-0.493696	-0.478395	0.0482298	-0.59066	0.0551814
	Sample 1896	-0.518225	-0.374788	0.0241745	-0.392839	0.0104976
	Sample 1897	-0.448668	-0.421453	0.0349329	-0.597116	0.0542242
	Sample 1898	-0.387377	-0.34476	0.105905	-0.564767	0.0399748
	Sample 1899	-0.350966	-0.543784	0.110737	-0.670489	0.0807487
	Sample 1900	-0.494189	-0.393296	0.0835171	-0.668449	0.0682714
	Sample 1901	-0.37713	-0.501853	-0.0756236	-0.648002	0.0635749
	Sample 1902	-0.576179	-0.453797	-0.025133	-0.674431	0.0733263
	Sample 1903	-0.437707	-0.715221	0.0200626	-0.854913	0.130373
	Sample 1904	-0.449685	-0.564469	0.0479011	-0.868113	0.118472
	Sample 1905	-0.491325	-0.474588	0.0379877	-0.441581	0.02748
	Sample 1906	-0.448164	-0.442258	0.021212	-0.5745	0.0461294
	Sample 1907	-0.408793	-0.53473	0.120489	-0.452094	0.0505983
	Sample 1908	-0.473952	-0.408423	-0.0330478	-0.658172	0.0673171
	Sample 1909	-0.458749	-0.544304	0.0841063	-0.622218	0.0808785
	Sample 1910	-0.492751	-0.547362	-0.0163442	-0.566896	0.0619894
	Sample 1911	-0.589592	-0.410633	-0.0389283	-0.473774	0.0366488
	Sample 1912	-0.45828	-0.539855	0.0892307	-0.597863	0.0768524
	Sample 1913	-0.439129	-0.549829	0.0348659	-0.521657	0.0583092
	Sample 1914	-0.391483	-0.431855	0.0222344	-0.62576	0.043679
	Sample 1915	-0.471692	-0.412789	0.0844778	-0.605437	0.0575725
	Sample 1916	-0.476097	-0.271862	0.107621	-0.312134	-0.00879466
	Sample 1917	-0.388578	-0.454395	0.0863534	-0.658437	0.0652405
	Sample 1918	-0.549823	-0.488756	-0.0493981	-0.794637	0.100064
	Sample 1919	-0.315103	-0.746569	0.0791153	-0.92925	0.140109
	Sample 1920	-0.371339	-0.671401	0.0700713	-0.841399	0.11123
	Sample 1921	-0.572761	-0.490118	0.018696	-0.700124	0.0941924
	Sample 1922	-0.438038	-0.539693	0.0687069	-0.728173	0.101005
	Sample 1923	-0.412043	-0.323796	0.0739299	-0.412953	0.00768054
	Sample 1924	-0.393736	-0.354803	0.108852	-0.50902	0.0250937
	Sample 1925	-0.348536	-0.594859	0.0554834	-0.840283	0.105472
	Sample 1926	-0.44676	-0.469181	0.0267476	-0.606656	0.056933
	Sample 1927	-0.390908	-0.620942	0.0584384	-0.677984	0.0853251
	Sample 1928	-0.634412	-0.553037	0.044219	-0.585626	0.086575
	Sample 1929	-0.371609	-0.6383	-0.0105895	-0.709841	0.0901412
	Sample 1930	-0.476372	-0.402454	0.0149857	-0.519855	0.0354828
	Sample 1931	-0.393342	-0.257608	0.105933	-0.447448	0.0123075
	Sample 1932	-0.473877	-0.494254	0.0583466	-0.603289	0.0807827
	Sample 1933	-0.377373	-0.48141	0.0654873	-0.514521	0.0481342
	Sample 1934	-0.379024	-0.831858	0.10559	-1.01442	0.178454
	Sample 1935	-0.480423	-0.4603	0.0261764	-0.682901	0.077351
	Sample 1936	-0.373145	-0.557271	0.064329	-0.730008	0.0892435
	Sample 1937	-0.458003	-0.555906	0.0444058	-0.642111	0.0683854
	Sample 1938	-0.462064	-0.489866	0.00594405	-0.807611	0.102017
	Sample 1939	-0.43692	-0.240797	0.00978343	-0.487251	0.0215542
	Sample 1940	-0.411657	-0.547827	0.0829464	-0.711029	0.0885788
	Sample 1941	-0.314765	-0.399101	0.0286731	-0.600014	0.0538521
	Sample 1942	-0.39439	-0.566491	0.0583421	-0.704287	0.108382
	Sample 1943	-0.538909	-0.54039	-0.00924932	-0.529648	0.0654391
	Sample 1944	-0.475169	-0.689512	-0.0223899	-0.813289	0.128309
	Sample 1945	-0.416907	-0.544846	0.0332567	-0.578852	0.0685693
	Sample 1946	-0.59693	-0.588529	-0.0765034	-0.725893	0.096732
	Sample 1947	-0.493926	-0.36309	0.0444173	-0.58371	0.0426614
	Sample 1948	-0.598848	-0.576976	-0.00712262	-0.752962	0.104335
	Sample 1949	-0.424943	-0.627122	-0.0473502	-0.682973	0.0798305
	Sample 1950	-0.385992	-0.489937	0.12342	-0.485834	0.0460626
	Sample 1951	-0.418261	-0.476244	0.0693418	-0.591956	0.0480073
	Sample 1952	-0.491772	-0.414259	0.0593082	-0.454479	0.0460423
	Sample 1953	-0.396483	-0.779513	0.121424	-0.743229	0.129767
	Sample 1954	-0.388773	-0.580856	0.107476	-0.587735	0.0722504
	Sample 1955	-0.357318	-0.405123	0.085626	-0.460492	0.0221152
	Sample 1956	-0.421789	-0.589821	0.0611469	-0.702857	0.0807237
	Sample 1957	-0.397731	-0.564728	0.033891	-0.63716	0.0756967
	Sample 1958	-0.414646	-0.627381	0.0769704	-0.693736	0.0836346
	Sample 1959	-0.500346	-0.494467	0.0396262	-0.589745	0.0657744
	Sample 1960	-0.425951	-0.650114	0.0369138	-0.955799	0.135148
	Sample 1961	-0.368671	-0.454866	0.106059	-0.524153	0.0611168
	Sample 1962	-0.386289	-0.529784	0.0599189	-0.670483	0.0859686
	Sample 1963	-0.470348	-0.627073	0.0516196	-0.692596	0.110759
	Sample 1964	-0.365758	-0.660269	0.134141	-0.797643	0.115584
	Sample 1965	-0.341632	-0.370314	0.0815351	-0.602186	0.0489049
	Sample 1966	-0.425961	-0.374706	0.0258782	-0.512865	0.0299092
	Sample 1967	-0.647112	-0.567292	-0.0137767	-0.682613	0.085295
	Sample 1968	-0.336245	-0.727542	0.0932732	-0.968464	0.154696
	Sample 1969	-0.495731	-0.631615	0.0429887	-0.695113	0.11031
	Sample 1970	-0.417702	-0.41965	0.0606237	-0.654369	0.0633365
	Sample 1971	-0.459433	-0.592057	0.00510019	-0.773039	0.106028
	Sample 1972	-0.516148	-0.431144	-0.0579512	-0.591678	0.0541278
[truncated: 53,818 more rows]
[truncated: 16 more columns]
